# Supplementary material for: eNOS controls angiogenic sprouting and retinal neovascularization through the regulation of endothelial cell polarity
Source: Cell Mol Life Sci. 2021 Dec 31;79(1):37. doi: 10.1007/s00018-021-04042-y (PMC8739159; doi:10.1007/s00018-021-04042-y)
Supplement: Supplementary file 1 — Supplementary file1 (XLSX 102 KB) [file 18_2021_4042_MOESM1_ESM.xlsx]

## Sheet: Top_DEGs (Table1A)
Proliferative Ecs								Tip Ecs								Structural Ecs
gene	p_val	avg_logFC	pct.1 (KO)	pct.2 (WT)	p_val_adj			gene	p_val	avg_logFC	pct.1 (KO)	pct.2 (WT)	p_val_adj			gene	p_val	avg_logFC	pct.1 (KO)	pct.2 (WT)	p_val_adj
mt-Rnr2	2.60532e-23	0.869485	0.955	0.89	5.42479e-19			Selenop	1.47389e-20	1.04565	0.228	0.05	3.06894e-16			mt-Rnr2	9.30564e-67	0.927891	0.947	0.889	1.93762e-62
Nsd1	0.000862792	0.587781	0.261	0.177	1			mt-Rnr2	1.72121e-31	0.639643	0.972	0.933	3.5839e-27			Selenop	7.54919e-21	0.826778	0.184	0.058	1.57189e-16
Golm1	1.17168e-05	0.580146	0.252	0.144	0.243967			Apod	7.26735e-16	0.570569	0.629	0.459	1.51321e-11			Pfkp	2.23097e-05	0.631694	0.115	0.066	0.464533
Nuf2	2.34965e-05	0.516029	0.223	0.124	0.489245			Pim3	0.000234782	-0.500275	0.17	0.24	1			Golga4	1.29164e-07	0.586188	0.171	0.098	0.00268945
Mat2a	0.0132547	0.512879	0.216	0.153	1			Rrbp1	1.16524e-16	-0.500628	0.504	0.652	2.42626e-12			Myh10	8.28774e-08	0.573891	0.333	0.248	0.00172567
Samd9l	0.000297001	0.508277	0.182	0.105	1			Dnajb14	3.0167e-07	-0.503518	0.17	0.271	0.00628137			Ash1l	4.6508e-06	0.546747	0.19	0.123	0.0968389
Myh10	1.97563e-05	0.503411	0.51	0.407	0.411365			Btg3	1.81229e-08	-0.506231	0.064	0.153	0.000377355			Snx6	1.33209e-05	0.531583	0.239	0.172	0.277369
Selenop	1.48104e-06	0.503061	0.142	0.05	0.0308383			Kmt5a	0.00158374	-0.514774	0.077	0.124	1			Lama4	3.23915e-09	0.513024	0.327	0.229	6.74456e-05
Apod	0.000622655	0.502546	0.232	0.151	1			Ccz1	9.98346e-06	-0.518182	0.092	0.166	0.207876			Hnrnph1	2.16359e-07	0.50959	0.169	0.099	0.00450503
Ube2j2	3.31244e-06	-0.502431	0.054	0.129	0.0689717			Eif3f	6.6061e-09	-0.520164	0.15	0.269	0.000137552			Brwd1	0.00122474	0.500852	0.103	0.067	1
Tshz1	0.253653	-0.502967	0.102	0.12	1			Arf5	1.46898e-08	-0.528744	0.129	0.237	0.000305872			Foxq1	3.08293e-13	-0.507624	0.159	0.264	6.41928e-09
Bri3	2.54149e-07	-0.503165	0.054	0.139	0.00529188			Pfn1	2.42012e-19	-0.535146	0.547	0.691	5.03918e-15			Tbx1	7.4453e-13	-0.522991	0.056	0.133	1.55026e-08
Zfp664	0.0187905	-0.503438	0.106	0.148	1			Foxq1	1.79044e-07	-0.537015	0.215	0.324	0.00372806			Chd3	2.48694e-10	-0.525397	0.11	0.19	5.1783e-06
Junb	1.07404e-05	-0.505282	0.165	0.261	0.223636			Pdgfb	1.26536e-09	-0.538236	0.3	0.425	2.63473e-05			mt-Cytb	1.41885e-33	-0.525726	0.576	0.754	2.95434e-29
H2afv	7.44005e-07	-0.513478	0.235	0.352	0.0154917			Csrp1	4.77214e-06	-0.538795	0.224	0.316	0.0993655			Ier2	2.50536e-13	-0.528615	0.096	0.19	5.21666e-09
0610012G03Rik	0.000330591	-0.523024	0.048	0.103	1			Gnas	1.79804e-08	-0.553048	0.325	0.437	0.000374387			2021-03-02	9.6398e-08	-0.535723	0.096	0.16	0.0020072
Ccdc85b	6.44214e-07	-0.524223	0.136	0.242	0.0134138			Bc1	1.43355e-08	-0.560709	0.044	0.123	0.000298493			Anp32b	1.12046e-09	-0.535744	0.229	0.317	2.33302e-05
Pabpc4	1.6001e-05	-0.533114	0.097	0.177	0.333172			Dusp2	0.000111923	-0.567574	0.112	0.178	1			Btg3	1.55593e-18	-0.55039	0.036	0.122	3.23975e-14
mt-Co3	1.33298e-13	-0.544649	0.55	0.708	2.77553e-09			mt-Atp6	6.00963e-17	-0.569526	0.502	0.647	1.25132e-12			Sox17	9.35061e-14	-0.554338	0.131	0.235	1.94698e-09
Psip1	6.42062e-06	-0.546307	0.147	0.242	0.13369			Gm47283	3.78283e-10	-0.580806	0.043	0.131	7.87662e-06			Ybx1	1.44436e-23	-0.563641	0.404	0.555	3.00744e-19
Ubb	2.2595e-17	-0.553691	0.469	0.651	4.70473e-13			mt-Atp8	3.03656e-11	-0.590977	0.217	0.363	6.32272e-07			Hspb1	7.07418e-14	-0.565613	0.049	0.127	1.47299e-09
Smap1	7.41652e-12	-0.561822	0.073	0.206	1.54427e-07			Lamp1	9.78402e-12	-0.598992	0.093	0.218	2.03723e-07			Snx3	7.49209e-15	-0.566506	0.24	0.358	1.56e-10
Rgcc	1.20756e-05	-0.564985	0.229	0.328	0.251439			Igfbp7	1.12447e-56	-0.606039	0.822	0.938	2.34138e-52			Cldn5	4.32982e-35	-0.569364	0.439	0.649	9.01556e-31
Rps2	2.10025e-11	-0.566245	0.307	0.471	4.37313e-07			Anp32b	6.64259e-07	-0.608922	0.248	0.35	0.0138312			Pfn1	8.74294e-27	-0.570341	0.354	0.529	1.82045e-22
Snrpf	0.000108633	-0.569249	0.118	0.194	1			Klf2	6.44038e-08	-0.628812	0.174	0.282	0.00134102			Rpl35	2.52031e-19	-0.573551	0.212	0.354	5.2478e-15
Foxq1	1.27752e-05	-0.575299	0.189	0.285	0.266006			Gnb2	4.64582e-09	-0.628996	0.21	0.329	9.67354e-05			Tsen34	2.59683e-13	-0.573701	0.04	0.111	5.40712e-09
Dek	8.32026e-17	-0.576505	0.364	0.577	1.73244e-12			mt-Nd3	1.19932e-10	-0.654221	0.274	0.408	2.49723e-06			Dcun1d5	8.56679e-11	-0.575524	0.076	0.15	1.78378e-06
Arf5	1.61943e-07	-0.576829	0.144	0.256	0.00337198			Sema7a	2.49477e-08	-0.660859	0.098	0.195	0.000519461			Gnas	3.93942e-20	-0.592321	0.227	0.371	8.20266e-16
Pnrc1	1.86043e-10	-0.579383	0.042	0.144	3.8738e-06			mt-Co3	2.02532e-29	-0.696161	0.648	0.8	4.21713e-25			mt-Nd3	1.10837e-12	-0.598413	0.206	0.312	2.30786e-08
Gnas	2.48039e-09	-0.583538	0.294	0.423	5.16467e-05			Hspb1	1.79421e-10	-0.705486	0.083	0.193	3.7359e-06			Pcbp1	5.46544e-19	-0.603944	0.129	0.255	1.13801e-14
Ubald2	0.000146057	-0.596689	0.174	0.254	1			mt-Co2	1.12564e-37	-0.903505	0.548	0.739	2.3438e-33			mt-Nd4	1.60664e-26	-0.609375	0.385	0.547	3.34536e-22
Cavin3	4.04808e-12	-0.604775	0.134	0.292	8.42892e-08											Rgcc	1.86238e-12	-0.613678	0.194	0.299	3.87785e-08
Dcun1d5	6.84569e-09	-0.617598	0.084	0.194	0.000142541											Arf5	3.97756e-24	-0.620541	0.08	0.21	8.28208e-20
Ier2	8.57845e-10	-0.629224	0.104	0.23	1.7862e-05											Cavin3	9.99069e-16	-0.62248	0.09	0.192	2.08026e-11
Hist1h2ap	4.31507e-10	-0.634389	0.101	0.232	8.98484e-06											Rps2-ps10	4.34664e-19	-0.628647	0.188	0.328	9.05057e-15
Bc1	1.31147e-10	-0.638418	0.069	0.189	2.73075e-06											Bc1	1.77661e-16	-0.638431	0.048	0.135	3.69925e-12
Gnb2	1.34026e-12	-0.659762	0.219	0.388	2.79068e-08											mt-Co3	2.23599e-43	-0.662645	0.477	0.69	4.65578e-39
Ybx1	1.44285e-23	-0.664478	0.543	0.742	3.0043e-19											mt-Atp8	6.57239e-16	-0.665567	0.198	0.317	1.3685e-11
Pfn1	2.35087e-24	-0.669711	0.478	0.701	4.89498e-20											Gnb2	3.02544e-22	-0.665947	0.133	0.274	6.29958e-18
Irx3	1.39367e-07	-0.680937	0.077	0.172	0.00290191											Ptms	2.16102e-26	-0.6664	0.218	0.387	4.49967e-22
Btg1	1.32597e-09	-0.700946	0.16	0.289	2.76093e-05											Rps2	1.66723e-32	-0.708281	0.188	0.38	3.47151e-28
Pcbp1	4.16162e-11	-0.705574	0.216	0.366	8.66532e-07											mt-Atp6	2.77879e-37	-0.714319	0.347	0.554	5.786e-33
Lamp1	2.24644e-18	-0.74332	0.054	0.218	4.67754e-14											Klf2	8.20701e-27	-0.782571	0.187	0.349	1.70886e-22
Ptms	6.37545e-16	-0.769117	0.287	0.471	1.3275e-11											Btg1	1.15809e-25	-0.798109	0.159	0.317	2.41138e-21
Pim1	2.85033e-06	-0.816347	0.038	0.105	0.0593496											Lamp1	3.63766e-30	-0.814231	0.052	0.184	7.57434e-26
mt-Co2	4.26544e-28	-0.829764	0.457	0.696	8.88149e-24											Eif3f	1.52136e-29	-0.819185	0.124	0.287	3.16777e-25
AI506816	1.16389e-17	-0.830951	0.048	0.203	2.42346e-13											Igfbp7	9.58657e-96	-0.894474	0.621	0.823	1.99612e-91
Igfbp7	5.59584e-51	-0.842558	0.714	0.902	1.16517e-46											mt-Co2	6.05737e-57	-0.907134	0.375	0.62	1.26127e-52
Klf2	1.07354e-19	-0.901696	0.218	0.435	2.23532e-15

## Sheet: All_DEGs (Table S1B)
Proliferative Ecs								Tip Ecs								Structural Ecs
gene	p_val	avg_logFC	pct.1 (KO)	pct.2 (WT)	p_val_adj			gene	p_val	avg_logFC	pct.1 (KO)	pct.2 (WT)	p_val_adj			gene	p_val	avg_logFC	pct.1 (KO)	pct.2 (WT)	p_val_adj
mt-Rnr2	2.60532e-23	0.869485	0.955	0.89	5.42479e-19			Igfbp7	1.12447e-56	-0.606039	0.822	0.938	2.34138e-52			Igfbp7	9.58657e-96	-0.894474	0.621	0.823	1.99612e-91
Nsd1	0.000862792	0.587781	0.261	0.177	1			mt-Co2	1.12564e-37	-0.903505	0.548	0.739	2.3438e-33			mt-Rnr2	9.30564e-67	0.927891	0.947	0.889	1.93762e-62
Golm1	1.17168e-05	0.580146	0.252	0.144	0.243967			mt-Rnr2	1.72121e-31	0.639643	0.972	0.933	3.5839e-27			mt-Co2	6.05737e-57	-0.907134	0.375	0.62	1.26127e-52
Nuf2	2.34965e-05	0.516029	0.223	0.124	0.489245			mt-Co3	2.02532e-29	-0.696161	0.648	0.8	4.21713e-25			mt-Co3	2.23599e-43	-0.662645	0.477	0.69	4.65578e-39
Mat2a	0.0132547	0.512879	0.216	0.153	1			Selenop	1.47389e-20	1.04565	0.228	0.05	3.06894e-16			mt-Atp6	2.77879e-37	-0.714319	0.347	0.554	5.786e-33
Samd9l	0.000297001	0.508277	0.182	0.105	1			Pfn1	2.42012e-19	-0.535146	0.547	0.691	5.03918e-15			Cldn5	4.32982e-35	-0.569364	0.439	0.649	9.01556e-31
Myh10	1.97563e-05	0.503411	0.51	0.407	0.411365			mt-Cytb	4.90078e-17	-0.473344	0.721	0.829	1.02044e-12			mt-Cytb	1.41885e-33	-0.525726	0.576	0.754	2.95434e-29
Selenop	1.48104e-06	0.503061	0.142	0.05	0.0308383			mt-Atp6	6.00963e-17	-0.569526	0.502	0.647	1.25132e-12			Rps2	1.66723e-32	-0.708281	0.188	0.38	3.47151e-28
Apod	0.000622655	0.502546	0.232	0.151	1			Rrbp1	1.16524e-16	-0.500628	0.504	0.652	2.42626e-12			Lamp1	3.63766e-30	-0.814231	0.052	0.184	7.57434e-26
Ube2j2	3.31244e-06	-0.502431	0.054	0.129	0.0689717			Rplp1	4.41703e-16	0.418545	0.754	0.598	9.19713e-12			Eif3f	1.52136e-29	-0.819185	0.124	0.287	3.16777e-25
Tshz1	0.253653	-0.502967	0.102	0.12	1			Apod	7.26735e-16	0.570569	0.629	0.459	1.51321e-11			Klf2	8.20701e-27	-0.782571	0.187	0.349	1.70886e-22
Bri3	2.54149e-07	-0.503165	0.054	0.139	0.00529188			AI506816	7.69856e-15	-0.485015	0.017	0.113	1.60299e-10			Pfn1	8.74294e-27	-0.570341	0.354	0.529	1.82045e-22
Zfp664	0.0187905	-0.503438	0.106	0.148	1			mt-Nd1	3.2189e-13	-0.428854	0.627	0.75	6.7024e-09			mt-Nd4	1.60664e-26	-0.609375	0.385	0.547	3.34536e-22
Junb	1.07404e-05	-0.505282	0.165	0.261	0.223636			Rps24	5.09797e-12	0.280944	0.798	0.714	1.0615e-07			Ptms	2.16102e-26	-0.6664	0.218	0.387	4.49967e-22
H2afv	7.44005e-07	-0.513478	0.235	0.352	0.0154917			Lamp1	9.78402e-12	-0.598992	0.093	0.218	2.03723e-07			Btg1	1.15809e-25	-0.798109	0.159	0.317	2.41138e-21
0610012G03Rik	0.000330591	-0.523024	0.048	0.103	1			Lama4	9.85962e-12	0.44133	0.692	0.571	2.05297e-07			Arf5	3.97756e-24	-0.620541	0.08	0.21	8.28208e-20
Cldn5	2.38546e-11	-0.470353	0.503	0.646	4.96701e-07			Pabpc1	1.32319e-11	-0.26296	0.779	0.85	2.75516e-07			Ybx1	1.44436e-23	-0.563641	0.404	0.555	3.00744e-19
Ccdc85b	6.44214e-07	-0.524223	0.136	0.242	0.0134138			mt-Nd4	2.00951e-11	-0.468656	0.528	0.657	4.18419e-07			Gnb2	3.02544e-22	-0.665947	0.133	0.274	6.29958e-18
Pabpc4	1.6001e-05	-0.533114	0.097	0.177	0.333172			mt-Atp8	3.03656e-11	-0.590977	0.217	0.363	6.32272e-07			Selenop	7.54919e-21	0.826778	0.184	0.058	1.57189e-16
Pabpc1	1.56383e-10	-0.27197	0.78	0.885	3.25621e-06			Cldn5	1.04011e-10	-0.393108	0.575	0.704	2.16571e-06			Pabpc1	1.41566e-20	-0.291739	0.672	0.785	2.9477e-16
mt-Co3	1.33298e-13	-0.544649	0.55	0.708	2.77553e-09			mt-Nd3	1.19932e-10	-0.654221	0.274	0.408	2.49723e-06			Gnas	3.93942e-20	-0.592321	0.227	0.371	8.20266e-16
Rps26	2.85484e-10	0.370103	0.727	0.653	5.94434e-06			Ptms	1.35609e-10	-0.498988	0.294	0.429	2.82365e-06			Rps28	1.9527e-19	-0.443556	0.517	0.639	4.06592e-15
Psip1	6.42062e-06	-0.546307	0.147	0.242	0.13369			Hspb1	1.79421e-10	-0.705486	0.083	0.193	3.7359e-06			Rpl35	2.52031e-19	-0.573551	0.212	0.354	5.2478e-15
Rpl35	4.39973e-10	-0.449103	0.294	0.44	9.16113e-06			Rps21	1.85132e-10	0.353583	0.744	0.672	3.85481e-06			Rps2-ps10	4.34664e-19	-0.628647	0.188	0.328	9.05057e-15
Ubb	2.2595e-17	-0.553691	0.469	0.651	4.70473e-13			Hnrnpa2b1	2.22128e-10	0.431793	0.656	0.524	4.62515e-06			Pcbp1	5.46544e-19	-0.603944	0.129	0.255	1.13801e-14
Grasp	1.10672e-09	-0.313264	0.033	0.124	2.30441e-05			Vim	3.32553e-10	0.312817	0.785	0.699	6.92442e-06			Btg3	1.55593e-18	-0.55039	0.036	0.122	3.23975e-14
Smap1	7.41652e-12	-0.561822	0.073	0.206	1.54427e-07			Gm47283	3.78283e-10	-0.580806	0.043	0.131	7.87662e-06			Bri3	4.49401e-17	-0.360051	0.038	0.121	9.35742e-13
Eif3f	1.47932e-09	-0.448314	0.152	0.289	3.08024e-05			Cst3	5.2622e-10	0.390168	0.626	0.462	1.0957e-05			Bc1	1.77661e-16	-0.638431	0.048	0.135	3.69925e-12
Abhd17a	1.87486e-09	-0.468997	0.089	0.211	3.90383e-05			Rps26	6.38466e-10	0.344211	0.691	0.585	1.32941e-05			Pnrc1	2.07436e-16	-0.496863	0.039	0.12	4.31922e-12
Rgcc	1.20756e-05	-0.564985	0.229	0.328	0.251439			Rps20	7.59557e-10	0.348968	0.628	0.487	1.58155e-05			mt-Nd1	2.61066e-16	-0.370853	0.509	0.645	5.43591e-12
Rps21	4.41665e-09	0.310694	0.742	0.677	9.19635e-05			Pdgfb	1.26536e-09	-0.538236	0.3	0.425	2.63473e-05			Rrbp1	5.14064e-16	-0.41792	0.329	0.462	1.07038e-11
Scand1	5.55053e-09	-0.429245	0.025	0.103	0.000115573			Sparcl1	1.29726e-09	0.254134	0.903	0.886	2.70115e-05			mt-Atp8	6.57239e-16	-0.665567	0.198	0.317	1.3685e-11
Rps2	2.10025e-11	-0.566245	0.307	0.471	4.37313e-07			Gnb2	4.64582e-09	-0.628996	0.21	0.329	9.67354e-05			Cavin3	9.99069e-16	-0.62248	0.09	0.192	2.08026e-11
Grrp1	1.77991e-08	-0.423764	0.029	0.108	0.000370613			Aplp2	4.85385e-09	0.427834	0.575	0.445	0.000101067			Rpl13	3.00133e-15	-0.419995	0.389	0.515	6.24936e-11
Gnai2	2.35828e-08	-0.306372	0.523	0.639	0.00049104			Snx4	5.22348e-09	0.458655	0.211	0.097	0.000108763			Bsg	5.17457e-15	-0.354884	0.473	0.61	1.07745e-10
Ndufab1	2.58197e-08	-0.49236	0.151	0.278	0.000537618			Ybx1	5.72717e-09	-0.441612	0.464	0.558	0.000119251			Snx3	7.49209e-15	-0.566506	0.24	0.358	1.56e-10
Rplp1	4.1082e-08	0.303191	0.738	0.711	0.00085541			Eif3f	6.6061e-09	-0.520164	0.15	0.269	0.000137552			mt-Nd6	6.25188e-14	-0.416865	0.423	0.543	1.30177e-09
Rpl13	4.33538e-08	-0.334147	0.447	0.6	0.000902713			Rps2	7.71232e-09	-0.487475	0.275	0.403	0.000160586			Hspb1	7.07418e-14	-0.565613	0.049	0.127	1.47299e-09
Hspa8	6.05704e-08	-0.309815	0.554	0.679	0.0012612			Bc1	1.43355e-08	-0.560709	0.044	0.123	0.000298493			Rbpms	7.95316e-14	-0.492369	0.088	0.18	1.65601e-09
Gm47283	6.76059e-08	-0.49423	0.087	0.191	0.00140769			Arf5	1.46898e-08	-0.528744	0.129	0.237	0.000305872			Sox17	9.35061e-14	-0.554338	0.131	0.235	1.94698e-09
Anp32b	8.96673e-08	-0.351743	0.438	0.55	0.00186705			B2m	1.66667e-08	0.393794	0.647	0.521	0.000347034			Rasip1	1.81739e-13	-0.481196	0.141	0.245	3.78418e-09
Hmg20b	1.09534e-07	-0.387884	0.244	0.373	0.00228072			Gnas	1.79804e-08	-0.553048	0.325	0.437	0.000374387			Ier2	2.50536e-13	-0.528615	0.096	0.19	5.21666e-09
Snrpf	0.000108633	-0.569249	0.118	0.194	1			Rpl39	1.80606e-08	0.338305	0.645	0.529	0.000376058			Tsen34	2.59683e-13	-0.573701	0.04	0.111	5.40712e-09
Foxq1	1.27752e-05	-0.575299	0.189	0.285	0.266006			Btg3	1.81229e-08	-0.506231	0.064	0.153	0.000377355			Foxq1	3.08293e-13	-0.507624	0.159	0.264	6.41928e-09
Pcna	1.73488e-07	0.484148	0.402	0.246	0.00361237			Eef1b2	2.13274e-08	0.324517	0.577	0.427	0.00044408			Tbx1	7.4453e-13	-0.522991	0.056	0.133	1.55026e-08
Rps18	2.05606e-07	-0.40171	0.502	0.61	0.00428113			Sema7a	2.49477e-08	-0.660859	0.098	0.195	0.000519461			Gnai2	8.7995e-13	-0.336689	0.407	0.528	1.83223e-08
Dek	8.32026e-17	-0.576505	0.364	0.577	1.73244e-12			Ginm1	3.71465e-08	0.44085	0.301	0.178	0.000773465			mt-Nd3	1.10837e-12	-0.598413	0.206	0.312	2.30786e-08
Rpsa	2.84576e-07	0.334262	0.712	0.672	0.00592544			Klf2	6.44038e-08	-0.628812	0.174	0.282	0.00134102			Rgcc	1.86238e-12	-0.613678	0.194	0.299	3.87785e-08
Ube2s	3.14394e-07	-0.453002	0.114	0.222	0.00654631			Tmem50a	6.52089e-08	0.381545	0.393	0.259	0.00135778			Rflnb	3.26507e-12	-0.353948	0.371	0.489	6.79852e-08
H1f0	4.1346e-07	-0.436782	0.233	0.356	0.00860907			Rpl30	1.00068e-07	0.288622	0.632	0.508	0.00208361			Arglu1	5.12275e-12	-0.487577	0.265	0.37	1.06666e-07
Arglu1	4.88869e-07	-0.410853	0.299	0.423	0.0101792			Rgcc	1.0111e-07	-0.41368	0.355	0.469	0.00210531			Hes1	5.12438e-12	-0.492156	0.245	0.354	1.067e-07
mt-Cytb	5.35574e-07	-0.320311	0.701	0.787	0.0111517			Flt1	1.17536e-07	-0.316872	0.68	0.76	0.00244733			Rhob	7.93873e-12	-0.41054	0.23	0.338	1.653e-07
Arf5	1.61943e-07	-0.576829	0.144	0.256	0.00337198			Cavin3	1.32441e-07	-0.36562	0.169	0.279	0.00275769			mt-Ts1	1.12571e-11	-0.421407	0.259	0.365	2.34395e-07
Rps24	6.99682e-07	0.290216	0.759	0.763	0.0145688			Adgrl4	1.37465e-07	0.304062	0.706	0.634	0.00286229			Fn1	4.37451e-11	-0.416232	0.374	0.485	9.1086e-07
Pnrc1	1.86043e-10	-0.579383	0.042	0.144	3.8738e-06			Gm43652	1.75913e-07	-0.282683	0.554	0.661	0.00366286			Hspa8	6.76117e-11	-0.263795	0.446	0.55	1.40781e-06
Serpinh1	7.45518e-07	-0.355864	0.527	0.62	0.0155232			Foxq1	1.79044e-07	-0.537015	0.215	0.324	0.00372806			Ccdc85b	7.30091e-11	-0.491215	0.106	0.19	1.5202e-06
Rnaset2b	8.86481e-07	-0.473082	0.087	0.179	0.0184583			CT010467.1	1.80467e-07	0.479159	0.38	0.255	0.00375769			Rnaset2b	7.51704e-11	-0.448493	0.057	0.127	1.5652e-06
Fbl	1.17255e-06	-0.392735	0.058	0.139	0.0244147			Phlda1	2.0444e-07	-0.384722	0.047	0.121	0.00425686			Dcun1d5	8.56679e-11	-0.575524	0.076	0.15	1.78378e-06
Csnk1a1	1.21398e-06	-0.397924	0.397	0.519	0.0252776			Rpl27a	2.29478e-07	0.264382	0.72	0.664	0.00477818			Smap1	8.70902e-11	-0.449842	0.07	0.145	1.81339e-06
Lmo2	1.21588e-06	-0.429071	0.214	0.33	0.0253171			Dnajb14	3.0167e-07	-0.503518	0.17	0.271	0.00628137			Tatdn1	1.01732e-10	-0.438568	0.053	0.12	2.11827e-06
Gnas	2.48039e-09	-0.583538	0.294	0.423	5.16467e-05			Fau	3.20163e-07	0.31323	0.509	0.373	0.00666644			Ubb	2.27459e-10	-0.341866	0.375	0.47	4.73614e-06
Pgp	1.64356e-06	-0.467684	0.06	0.141	0.0342223			Rasip1	3.21412e-07	-0.394266	0.181	0.287	0.00669244			Chd3	2.48694e-10	-0.525397	0.11	0.19	5.1783e-06
Hdgf	1.74347e-06	-0.450582	0.207	0.316	0.0363025			Cox7a2l	3.50617e-07	0.315544	0.379	0.249	0.00730055			Marcksl1	2.82673e-10	-0.308529	0.072	0.145	5.88582e-06
Hnrnpa2b1	2.14045e-06	0.360883	0.729	0.684	0.0445684			Rps15a	4.51332e-07	0.252195	0.558	0.418	0.00939764			Junb	5.59614e-10	-0.422005	0.152	0.244	1.16523e-05
Tatdn1	2.20322e-06	-0.397555	0.093	0.184	0.0458755			Foxf2	4.87153e-07	-0.430665	0.116	0.21	0.0101435			Anp32b	1.12046e-09	-0.535744	0.229	0.317	2.33302e-05
Ubald2	0.000146057	-0.596689	0.174	0.254	1			Ywhae	5.99016e-07	0.312136	0.587	0.476	0.0124727			Tmed2	2.12212e-09	-0.42287	0.106	0.182	4.41867e-05
Cavin3	4.04808e-12	-0.604775	0.134	0.292	8.42892e-08			mt-Nd6	6.29311e-07	-0.332744	0.607	0.679	0.0131035			Irx3	2.49995e-09	-0.480437	0.053	0.113	5.2054e-05
Csrp1	3.42561e-06	-0.468116	0.157	0.258	0.0713281			Anp32b	6.64259e-07	-0.608922	0.248	0.35	0.0138312			Cops2	2.67811e-09	0.49204	0.158	0.081	5.57636e-05
Dcun1d5	6.84569e-09	-0.617598	0.084	0.194	0.000142541			Abhd17a	7.0382e-07	-0.461551	0.135	0.23	0.0146549			Lama4	3.23915e-09	0.513024	0.327	0.229	6.74456e-05
Bax	6.52154e-06	-0.405761	0.06	0.136	0.135791			mt-Rnr1	7.09989e-07	0.299806	0.503	0.37	0.0147834			Flt1	3.55264e-09	-0.269451	0.453	0.556	7.39731e-05
Rras	7.76508e-06	-0.418048	0.05	0.12	0.161685			Gm42826	7.89447e-07	-0.401311	0.051	0.121	0.0164379			Foxp1	3.67813e-09	-0.390839	0.302	0.397	7.6586e-05
mt-Atp6	7.85529e-06	-0.394962	0.49	0.577	0.163563			Slc16a4	8.36314e-07	0.43205	0.148	0.064	0.0174137			Ctnnbip1	5.04908e-09	-0.410524	0.086	0.156	0.000105132
Mrps24	9.98958e-06	-0.489442	0.089	0.175	0.208003			Capza2	9.68569e-07	0.365996	0.329	0.21	0.0201675			Klf13	5.18817e-09	-0.349609	0.188	0.275	0.000108028
Ier2	8.57845e-10	-0.629224	0.104	0.23	1.7862e-05			Mgat4b	1.03268e-06	-0.469364	0.039	0.103	0.0215025			Calb1	5.94431e-09	-0.261998	0.303	0.4	0.000123773
Hist1h2ap	4.31507e-10	-0.634389	0.101	0.232	8.98484e-06			Sptssa	1.04935e-06	0.430637	0.202	0.106	0.0218495			H2afj	6.8549e-09	-0.478082	0.046	0.102	0.000142733
Bc1	1.31147e-10	-0.638418	0.069	0.189	2.73075e-06			Ppp1r14b	1.06316e-06	-0.494645	0.043	0.108	0.022137			Jund	7.28417e-09	-0.43499	0.107	0.181	0.000151671
Gnb2	1.34026e-12	-0.659762	0.219	0.388	2.79068e-08			Vcp	1.15127e-06	-0.443959	0.341	0.447	0.0239718			Lmo2	9.36787e-09	-0.394353	0.19	0.273	0.000195058
Hspb1	1.40352e-05	-0.403822	0.042	0.105	0.292242			Pnrc1	1.15924e-06	-0.483459	0.079	0.158	0.0241376			Myo1b	9.57663e-09	0.352986	0.283	0.185	0.000199405
Atp5j	1.40831e-05	-0.255055	0.489	0.581	0.293238			Rps2-ps10	1.24766e-06	-0.38597	0.238	0.343	0.0259787			Emc10	1.01865e-08	-0.481225	0.055	0.113	0.000212102
Ybx1	1.44285e-23	-0.664478	0.543	0.742	3.0043e-19			Skp1a	1.53078e-06	0.381997	0.383	0.264	0.0318738			Rheb	1.02256e-08	-0.48795	0.084	0.151	0.000212917
Vwa1	1.61188e-05	-0.419671	0.35	0.459	0.335625			Ubb	1.60689e-06	-0.33665	0.469	0.548	0.0334588			Pdgfb	1.81656e-08	-0.453851	0.122	0.196	0.000378245
Hnrnpu	1.63835e-05	-0.283442	0.527	0.608	0.341137			Serinc1	2.60702e-06	0.433018	0.328	0.224	0.0542834			Actn1	1.91093e-08	-0.398523	0.158	0.234	0.000397895
Pfn1	2.35087e-24	-0.669711	0.478	0.701	4.89498e-20			Rpl13	2.76507e-06	-0.413065	0.469	0.546	0.0575742			Dek	1.93164e-08	-0.28932	0.124	0.2	0.000402206
Rbpms	2.16446e-05	-0.41524	0.117	0.203	0.450683			H3f3a	2.86156e-06	0.281651	0.56	0.439	0.0595833			Gm47283	2.03629e-08	-0.484261	0.051	0.107	0.000423996
Eef1b2	2.27273e-05	0.398273	0.565	0.467	0.473227			Gps2	3.00231e-06	-0.477132	0.053	0.119	0.062514			H2afv	2.10988e-08	-0.307961	0.099	0.169	0.000439319
Nedd4	2.31871e-05	0.383172	0.562	0.467	0.482802			Malat1	3.19689e-06	-0.298589	0.893	0.929	0.0665657			Rps18	2.58384e-08	-0.263105	0.393	0.491	0.000538007
Irx3	1.39367e-07	-0.680937	0.077	0.172	0.00290191			BC028528	3.60744e-06	0.421342	0.444	0.333	0.0751141			Capns1	3.21338e-08	-0.455045	0.161	0.24	0.000669089
Hes1	2.635e-05	-0.378631	0.28	0.383	0.54866			Bri3	4.4194e-06	-0.416095	0.05	0.114	0.0920206			Csrp1	3.39269e-08	-0.358603	0.091	0.159	0.000706425
Cox6a1	2.73289e-05	-0.326296	0.463	0.55	0.569041			Csrp1	4.77214e-06	-0.538795	0.224	0.316	0.0993655			Slc38a2	3.58103e-08	-0.35236	0.256	0.343	0.000745643
Rps17	3.48936e-05	0.310439	0.654	0.6	0.726554			Eif1ax	4.99579e-06	0.274025	0.157	0.076	0.104022			Rexo2	3.75422e-08	-0.39156	0.131	0.207	0.000781704
Snx3	4.10313e-05	-0.41161	0.366	0.464	0.854354			Cd200	5.14733e-06	0.295412	0.446	0.333	0.107178			Abhd17a	5.8889e-08	-0.474427	0.087	0.151	0.00122619
Dnajc9	4.49887e-05	0.399471	0.275	0.167	0.936755			Snx3	5.52586e-06	-0.38772	0.267	0.358	0.115059			Hmg20b	6.25692e-08	-0.388319	0.198	0.276	0.00130282
Ppp4r2	4.55198e-05	-0.276248	0.06	0.127	0.947812			Map3k3	6.21088e-06	0.387004	0.105	0.04	0.129323			Rps21	6.67532e-08	0.250861	0.625	0.595	0.00138994
Tbx1	4.64936e-05	-0.318199	0.055	0.12	0.96809			Tatdn1	6.90464e-06	-0.438237	0.066	0.134	0.143768			Mrpl33	7.39772e-08	-0.467751	0.115	0.183	0.00154035
Jund	4.65587e-05	-0.425324	0.11	0.189	0.969445			Uchl1	7.11312e-06	0.331775	0.21	0.119	0.148109			Myh10	8.28774e-08	0.573891	0.333	0.248	0.00172567
Bsg	4.95415e-05	-0.279159	0.629	0.725	1			Bambi	7.49202e-06	-0.365366	0.094	0.173	0.155999			Chmp4b	8.36388e-08	-0.481616	0.086	0.149	0.00174153
Rpl39	5.40799e-05	0.287415	0.675	0.636	1			Psmc5	8.63856e-06	0.32807	0.198	0.109	0.179872			Ccnl1	9.187e-08	-0.363659	0.161	0.235	0.00191292
Snhg1	5.51016e-05	0.365767	0.153	0.072	1			Rhoj	8.88714e-06	0.27194	0.499	0.385	0.185048			2021-03-02	9.6398e-08	-0.535723	0.096	0.16	0.0020072
Fli1	6.22455e-05	-0.464733	0.36	0.45	1			Eif2s2	9.26162e-06	-0.313632	0.498	0.571	0.192845			Golga4	1.29164e-07	0.586188	0.171	0.098	0.00268945
Gbp3	6.48748e-05	0.333169	0.145	0.067	1			Bax	9.42427e-06	-0.338292	0.071	0.141	0.196232			Ginm1	1.30464e-07	0.425212	0.206	0.127	0.00271652
Rab11a	7.03869e-05	-0.452625	0.301	0.39	1			Ccz1	9.98346e-06	-0.518182	0.092	0.166	0.207876			Hnrnph1	2.16359e-07	0.50959	0.169	0.099	0.00450503
Zfp60	7.70318e-05	-0.460472	0.075	0.144	1			Tmed2	1.01154e-05	-0.459479	0.181	0.267	0.210624			Sarnp	2.41809e-07	-0.406981	0.099	0.163	0.00503494
Xist	7.8995e-05	0.383243	0.125	0.053	1			Gar1	1.29855e-05	-0.455348	0.072	0.139	0.270385			Rala	2.55353e-07	-0.273617	0.082	0.143	0.00531697
Jun	8.44685e-05	-0.418142	0.253	0.347	1			Odc1	1.42413e-05	-0.350583	0.345	0.44	0.296532			Rps27	2.86515e-07	-0.361209	0.3	0.375	0.00596583
Gclm	8.5069e-05	-0.341164	0.107	0.187	1			Ppp4c	1.49584e-05	-0.418089	0.099	0.173	0.311464			Ndufab1	3.40592e-07	-0.413751	0.091	0.152	0.00709181
Rtf1	9.09931e-05	-0.393997	0.214	0.306	1			Abcb1a	1.73214e-05	0.36246	0.319	0.218	0.360665			Ywhah	3.50874e-07	-0.331323	0.156	0.23	0.0073059
Smarca5	9.20159e-05	-0.401201	0.173	0.261	1			mt-Ts1	1.73547e-05	-0.316883	0.413	0.494	0.361359			Sh3glb1	3.52385e-07	-0.32022	0.287	0.368	0.00733736
mt-Atp8	9.89802e-05	-0.394519	0.292	0.383	1			Ccnl1	2.09148e-05	-0.312716	0.205	0.294	0.435488			Zfp366	5.77387e-07	0.398707	0.134	0.072	0.0120224
Rrbp1	0.000107841	-0.352343	0.434	0.514	1			Rpl37	2.21048e-05	0.319447	0.517	0.417	0.460266			Dnajb14	5.95062e-07	-0.335719	0.122	0.188	0.0123904
Eif1	0.000108258	-0.322642	0.451	0.538	1			Atp5c1	2.5362e-05	0.258335	0.372	0.262	0.528088			Hnrnpa2b1	6.32968e-07	0.354381	0.535	0.466	0.0131797
Btg1	1.32597e-09	-0.700946	0.16	0.289	2.76093e-05			Scd2	2.57722e-05	0.298398	0.346	0.24	0.53663			Mrfap1	6.44615e-07	-0.385761	0.186	0.258	0.0134222
Ncapd3	0.000110542	0.382901	0.125	0.053	1			Ifnar1	2.59871e-05	0.307728	0.267	0.173	0.541103			Map4	6.85423e-07	0.471869	0.166	0.099	0.0142719
Ckap4	0.00012428	-0.492604	0.229	0.311	1			Sf3b1	2.6453e-05	0.261259	0.386	0.277	0.550804			Rpl36a	6.95369e-07	-0.339195	0.183	0.254	0.014479
Nfkbia	0.000125781	-0.309549	0.465	0.569	1			Fscn1	2.79702e-05	-0.306417	0.407	0.494	0.582395			Rbm25	7.20855e-07	-0.294201	0.418	0.5	0.0150096
Atp5o	0.000137479	0.304784	0.351	0.234	1			Rpl21	3.3717e-05	0.267674	0.419	0.316	0.702056			Ppm1g	7.30557e-07	-0.283614	0.223	0.297	0.0152117
Htra3	0.000138026	-0.436967	0.202	0.285	1			Nox4	3.8557e-05	0.29454	0.151	0.079	0.802834			Vim	7.71265e-07	0.317138	0.604	0.562	0.0160593
Sh3glb1	0.000144252	-0.407729	0.4	0.474	1			Uaca	4.13584e-05	0.313547	0.405	0.303	0.861164			Sox4	8.54901e-07	-0.290989	0.178	0.249	0.0178008
H3f3a	0.000145588	0.321305	0.596	0.51	1			Pcbp1	4.86247e-05	-0.377326	0.187	0.271	1			Nmt1	1.0048e-06	-0.337136	0.122	0.186	0.020922
Pcbp1	4.16162e-11	-0.705574	0.216	0.366	8.66532e-07			Gm48841	5.05292e-05	-0.41719	0.143	0.218	1			Exosc2	1.08257e-06	-0.29393	0.108	0.17	0.0225413
Lmnb1	0.000148511	-0.31039	0.212	0.297	1			Hsd17b11	5.29759e-05	0.324419	0.143	0.074	1			Gng2	1.10654e-06	0.491365	0.139	0.078	0.0230403
Cdkn1b	0.000152044	0.39632	0.22	0.129	1			Rala	5.98413e-05	-0.352436	0.156	0.237	1			Fam104a	1.42574e-06	-0.374454	0.079	0.134	0.0296867
Atp1a1	0.000154275	-0.37663	0.17	0.256	1			Hspa4	6.16078e-05	0.251175	0.281	0.19	1			Slc16a1	1.44731e-06	-0.436549	0.188	0.259	0.0301359
Prim1	0.000160916	0.449232	0.178	0.096	1			Rps28	6.47051e-05	-0.277737	0.642	0.667	1			Ralbp1	2.04922e-06	-0.316181	0.153	0.217	0.0426689
Ppp1r14b	0.000171427	-0.411833	0.054	0.112	1			Sec61a1	6.71199e-05	-0.35268	0.231	0.314	1			Uqcrfs1	2.50936e-06	-0.439199	0.078	0.131	0.0522498
Hnrnph1	0.000174408	0.433776	0.265	0.17	1			Rbm25	7.07413e-05	-0.341807	0.516	0.585	1			Ddit4	2.55166e-06	-0.429709	0.149	0.211	0.0531306
Celf1	0.000175776	0.467284	0.244	0.151	1			Pabpc4	7.10633e-05	-0.400779	0.078	0.141	1			Nedd4	2.87788e-06	0.374222	0.417	0.338	0.0599233
Cnih1	0.000180393	0.447573	0.239	0.148	1			Chmp4b	7.20178e-05	-0.482329	0.129	0.202	1			Aplp2	3.0717e-06	0.398408	0.364	0.282	0.0639588
Bgn	0.000186317	0.386028	0.229	0.139	1			Tsc22d1	7.34439e-05	0.272102	0.57	0.461	1			Rtf1	3.35139e-06	-0.305956	0.161	0.229	0.0697827
Nfe2l1	0.000187901	-0.391564	0.168	0.249	1			Arglu1	7.43636e-05	-0.33007	0.323	0.405	1			Mxra7	3.41791e-06	-0.283762	0.077	0.129	0.0711677
Rps2-ps10	0.000188775	-0.362372	0.329	0.404	1			Sox4	8.19481e-05	-0.359912	0.303	0.383	1			Phb2	3.95145e-06	-0.362668	0.068	0.118	0.0822772
Usp15	0.000194103	0.379175	0.147	0.072	1			Eif4g2	8.84862e-05	0.290143	0.482	0.385	1			Hspa4	3.98774e-06	0.492026	0.196	0.129	0.0830327
Txndc17	0.000199076	0.38437	0.291	0.194	1			Chmp2a	9.54028e-05	0.396009	0.287	0.197	1			Polr2m	4.11001e-06	-0.422823	0.067	0.116	0.0855786
Rps10	0.000214623	0.315065	0.56	0.474	1			Timm23	0.000101552	0.341901	0.149	0.081	1			Gps2	4.21665e-06	-0.297995	0.057	0.104	0.087799
Rsbn1l	0.000244044	-0.374489	0.084	0.151	1			Ccdc85b	0.000104541	-0.306863	0.146	0.224	1			S100a6	4.52692e-06	-0.364475	0.083	0.136	0.0942594
Supt16	0.000248129	0.471518	0.277	0.182	1			Actr2	0.00010621	0.289008	0.341	0.249	1			Ash1l	4.6508e-06	0.546747	0.19	0.123	0.0968389
Serpinb6a	0.000253252	0.35162	0.189	0.105	1			Degs1	0.000108685	0.296246	0.202	0.124	1			Fam221b	5.31246e-06	-0.370648	0.156	0.218	0.110616
Dnajb14	0.000261544	-0.435859	0.252	0.335	1			Ralb	0.00011054	0.31625	0.414	0.316	1			Eef1b2	5.34211e-06	0.336978	0.448	0.378	0.111233
Arpp19	0.000265569	-0.451818	0.309	0.392	1			Fnbp1l	0.000110809	0.251192	0.254	0.168	1			Paics	5.48924e-06	0.395355	0.165	0.103	0.114297
Gm10461	0.000273483	-0.454578	0.089	0.156	1			Dusp2	0.000111923	-0.567574	0.112	0.178	1			Rbm17	7.00574e-06	-0.350835	0.089	0.143	0.145873
Mxra7	0.000292122	-0.420006	0.096	0.16	1			Rps10	0.000116668	0.275593	0.514	0.425	1			Orai1	7.45036e-06	-0.297882	0.069	0.117	0.155131
Camsap2	0.000296475	0.446471	0.148	0.077	1			Set	0.000124715	-0.282585	0.177	0.259	1			Fnbp1l	7.55547e-06	0.383419	0.184	0.119	0.15732
Marcksl1	0.000296991	-0.401954	0.123	0.199	1			Rps4x	0.000127208	0.26068	0.628	0.541	1			Rapgef6	7.55789e-06	0.394912	0.166	0.104	0.15737
Lamp1	2.24644e-18	-0.74332	0.054	0.218	4.67754e-14			App	0.000145126	0.284536	0.576	0.501	1			Ssr3	8.38847e-06	0.316671	0.241	0.168	0.174665
Eif2s2	0.000313445	-0.343155	0.472	0.553	1			Arl6ip1	0.000151831	0.328283	0.431	0.345	1			Id1	9.30067e-06	-0.292869	0.194	0.259	0.193659
Cd81	0.000314948	-0.274516	0.446	0.531	1			Cspg5	0.000159386	-0.37468	0.071	0.128	1			Erbin	9.35301e-06	0.279784	0.157	0.096	0.194748
Myct1	0.00032706	-0.453433	0.153	0.23	1			Ldb2	0.00016412	0.345242	0.148	0.082	1			Anp32e	1.06832e-05	0.322106	0.147	0.089	0.222445
Mmp14	0.000328267	-0.363653	0.09	0.158	1			Hadha	0.00016675	0.290103	0.256	0.17	1			Ccz1	1.15982e-05	-0.425678	0.071	0.118	0.241498
Ptms	6.37545e-16	-0.769117	0.287	0.471	1.3275e-11			Zfp267	0.000181546	-0.326195	0.055	0.108	1			Cggbp1	1.20594e-05	-0.361076	0.106	0.16	0.2511
Terf1	0.000341711	0.335554	0.163	0.086	1			Marcksl1	0.000183955	-0.274042	0.139	0.215	1			Ap3s1	1.21544e-05	-0.464422	0.096	0.146	0.253079
Atp11b	0.000375614	0.31287	0.132	0.065	1			H2afj	0.000184277	-0.343882	0.055	0.108	1			Snx6	1.33209e-05	0.531583	0.239	0.172	0.277369
Lsm4	0.000382128	-0.357245	0.168	0.249	1			Cnih1	0.000202102	0.324391	0.172	0.103	1			Fam13c	1.36285e-05	0.35879	0.104	0.056	0.283774
Tyms	0.000400272	0.273914	0.278	0.182	1			Adgrl2	0.000214899	-0.30401	0.238	0.319	1			Ushbp1	1.53296e-05	-0.251684	0.164	0.225	0.319193
Eva1b	0.000407783	-0.368981	0.107	0.177	1			Znrf3	0.000228042	-0.303113	0.309	0.382	1			mt-Rnr1	1.54977e-05	0.323262	0.371	0.291	0.322694
Suclg1	0.000408163	0.327627	0.214	0.132	1			Zc3h7a	0.000233583	0.349225	0.289	0.207	1			Nol7	1.6841e-05	-0.26374	0.161	0.223	0.350662
Ube2d3	0.0004256	-0.444206	0.278	0.354	1			Pim3	0.000234782	-0.500275	0.17	0.24	1			Htra1	1.74744e-05	-0.293615	0.071	0.118	0.363851
Tsen34	0.000464344	-0.336767	0.1	0.165	1			Snx6	0.000244693	0.335172	0.316	0.234	1			Rsrp1	1.80833e-05	-0.300447	0.277	0.341	0.376531
Yaf2	0.000476476	-0.386606	0.102	0.17	1			Rpl35	0.00025852	-0.385827	0.292	0.358	1			Macf1	1.82252e-05	0.446698	0.352	0.28	0.379484
Dusp2	0.000480601	-0.287706	0.068	0.127	1			Fstl1	0.000261917	0.328987	0.368	0.279	1			Rps26	1.87711e-05	0.277886	0.577	0.551	0.390851
Vapa	0.000529782	-0.380813	0.101	0.167	1			Ctnna1	0.000268239	0.271074	0.503	0.422	1			Jun	1.93768e-05	-0.319982	0.212	0.275	0.403464
Exosc2	0.000542088	-0.367709	0.172	0.244	1			Abca1	0.000270087	0.399424	0.184	0.114	1			Rapgef4	2.03228e-05	-0.426515	0.111	0.163	0.423162
Pim1	2.85033e-06	-0.816347	0.038	0.105	0.0593496			Rapgef4	0.000278852	-0.41637	0.175	0.247	1			Pfkp	2.23097e-05	0.631694	0.115	0.066	0.464533
Zcrb1	0.000631166	-0.414572	0.168	0.244	1			Rrp1	0.000284702	0.312513	0.273	0.19	1			Cdc37	2.55153e-05	0.412393	0.263	0.199	0.531279
Rps3a1	0.000655263	0.253049	0.662	0.622	1			Arhgdib	0.000285078	0.286328	0.119	0.062	1			Eif5b	2.66502e-05	-0.396014	0.347	0.41	0.55491
Smg1	0.000686283	0.284917	0.13	0.065	1			Camsap2	0.000286304	0.314519	0.136	0.076	1			Cdc16	2.74797e-05	0.25632	0.124	0.073	0.572183
Atxn7l3b	0.00068739	-0.390858	0.239	0.316	1			Acbd5	0.000294498	0.479944	0.191	0.121	1			Fgd5	2.85824e-05	0.259673	0.139	0.084	0.595143
Tfrc	0.000693577	0.414219	0.321	0.234	1			Nrbp1	0.000306314	0.288124	0.142	0.079	1			Foxf2	2.89942e-05	-0.467445	0.106	0.155	0.603716
Fam104a	0.000719931	-0.305459	0.138	0.208	1			Cops2	0.000306478	0.330684	0.157	0.092	1			Pitpnb	2.92291e-05	0.337565	0.135	0.081	0.608608
Pgls	0.000723314	-0.360405	0.087	0.148	1			Afdn	0.000306601	-0.31333	0.228	0.297	1			Hadha	3.21546e-05	0.294225	0.218	0.153	0.669524
Entpd1	0.000794912	0.3032	0.198	0.122	1			Afap1l1	0.000307594	0.259734	0.29	0.21	1			Nme2	3.63107e-05	-0.26583	0.295	0.352	0.756061
Fam129b	0.000826991	-0.479886	0.067	0.122	1			Sec11c	0.000315918	0.34518	0.323	0.242	1			Slc39a10	3.7789e-05	0.374585	0.296	0.23	0.786843
Mtx2	0.000839097	-0.430293	0.066	0.12	1			Cep170	0.000316033	0.316918	0.156	0.091	1			Sema6d	4.05393e-05	0.27289	0.164	0.107	0.844109
Aff4	0.000862272	0.35174	0.142	0.074	1			Hspg2	0.000342104	-0.417259	0.331	0.398	1			Nfat5	4.05692e-05	0.256307	0.113	0.064	0.844732
mt-Co2	4.26544e-28	-0.829764	0.457	0.696	8.88149e-24			Epas1	0.00037027	0.300741	0.3	0.222	1			Lamb1	4.24828e-05	0.261386	0.231	0.165	0.884578
Slc7a5	0.000908587	-0.321857	0.325	0.402	1			Dync1li1	0.000372915	0.375696	0.148	0.087	1			Ctnna1	4.29557e-05	0.256098	0.325	0.252	0.894424
Ccdc141	0.000938401	0.323006	0.109	0.05	1			4833439L19Rik	0.000394364	0.280803	0.118	0.062	1			Dusp2	4.63676e-05	-0.309504	0.07	0.113	0.965467
Dusp11	0.000972803	0.331833	0.248	0.165	1			Gm47542	0.000395019	-0.419058	0.07	0.121	1			Lratd1	4.69549e-05	-0.369152	0.114	0.164	0.977696
Otud7b	0.00102471	0.307139	0.104	0.048	1			Swap70	0.000435392	0.266738	0.312	0.23	1			Fgfr1op2	5.33786e-05	0.467943	0.147	0.094	1
Cox7a2l	0.00108281	0.289277	0.318	0.227	1			Lmo2	0.000452283	-0.265428	0.183	0.255	1			Rtn4	5.83011e-05	-0.261107	0.14	0.194	1
Btg3	0.00114805	-0.264928	0.072	0.127	1			Taf1d	0.000452709	0.30835	0.228	0.151	1			Nr2f2	5.84078e-05	-0.390958	0.073	0.115	1
Etfa	0.00122036	0.36349	0.215	0.139	1			Rsl1d1	0.000457251	0.390284	0.197	0.129	1			Pcna	6.09057e-05	0.362344	0.144	0.092	1
Hmgn1	0.00127633	-0.267778	0.376	0.445	1			Nmt1	0.000473596	-0.250953	0.153	0.218	1			Jcad	6.22422e-05	0.274343	0.178	0.119	1
Arpc1a	0.0012779	0.263168	0.168	0.1	1			Trf	0.000476914	0.302399	0.295	0.213	1			Nptn	6.47262e-05	0.27527	0.137	0.085	1
Sec62	0.00128697	-0.285936	0.431	0.483	1			Nfkbia	0.000482927	-0.322427	0.522	0.592	1			Notch4	7.08044e-05	-0.320346	0.063	0.103	1
Rbbp7	0.00136645	0.334791	0.351	0.261	1			Macf1	0.000496601	0.33716	0.479	0.398	1			Marcks	7.50374e-05	-0.293309	0.318	0.373	1
Ccnd1	0.00136715	0.321268	0.257	0.175	1			Htra3	0.000501974	-0.311897	0.289	0.366	1			Znrf1	7.85912e-05	-0.293515	0.119	0.169	1
Cct4	0.00137386	0.384675	0.236	0.158	1			Tle5	0.000504778	-0.31595	0.079	0.134	1			Tceal9	7.85953e-05	-0.360476	0.229	0.285	1
Nap1l4	0.00137494	0.28962	0.366	0.285	1			Zhx1	0.000507045	0.293023	0.109	0.057	1			Bambi	8.43545e-05	-0.462398	0.083	0.126	1
Ralbp1	0.00137521	-0.323995	0.212	0.282	1			Ccnt2	0.000514437	-0.395773	0.061	0.111	1			Atp5j	8.89518e-05	-0.262855	0.328	0.381	1
Nol7	0.0014082	-0.316946	0.248	0.323	1			Gsk3b	0.000528355	0.378434	0.279	0.198	1			Akap9	9.49107e-05	0.296757	0.192	0.133	1
Uqcrfs1	0.00144795	-0.303685	0.131	0.196	1			Slco1c1	0.00056898	0.373691	0.214	0.145	1			Snap23	0.000122487	0.395706	0.119	0.074	1
Zfp207	0.00144882	0.427254	0.274	0.196	1			Plxnd1	0.000607904	-0.311761	0.375	0.444	1			Zcrb1	0.000125091	-0.408547	0.124	0.173	1
Atg3	0.00146039	-0.425073	0.072	0.124	1			Sh3bgrl	0.00061797	0.300694	0.401	0.321	1			Arhgap29	0.000137703	0.380921	0.287	0.228	1
Fnbp1l	0.00149532	0.295848	0.256	0.172	1			Ccdc47	0.000627664	0.284138	0.228	0.156	1			Bag1	0.00013777	-0.456241	0.106	0.152	1
Tomm20	0.00150299	-0.484893	0.163	0.23	1			Zfas1	0.000636748	0.250822	0.223	0.15	1			Cd47	0.000144519	0.339439	0.144	0.094	1
Pds5b	0.00154483	0.37173	0.204	0.129	1			Bag1	0.00065436	-0.384451	0.163	0.229	1			Nipbl	0.000147531	0.365898	0.255	0.193	1
mt-Nd4	0.00156782	-0.260687	0.518	0.584	1			Cggbp1	0.000670999	-0.253343	0.135	0.198	1			Ccdc47	0.000149465	0.352358	0.19	0.135	1
Gm42715	0.0016259	-0.319226	0.097	0.156	1			Uqcrfs1	0.000686149	-0.380423	0.106	0.166	1			Supt5	0.00015058	-0.332083	0.095	0.138	1
Gmnn	0.00163949	0.281989	0.257	0.175	1			Ppm1g	0.000715387	-0.31411	0.286	0.355	1			CT010467.1	0.000150951	0.346208	0.273	0.21	1
Azin1	0.0016727	0.324266	0.169	0.1	1			Cav1	0.000723905	0.395092	0.301	0.225	1			Insr	0.00015454	0.279961	0.169	0.115	1
Tceal9	0.00167666	-0.30862	0.406	0.471	1			Snap23	0.000761862	0.332873	0.163	0.103	1			Lsr	0.000191369	-0.284916	0.079	0.12	1
Ndufb3	0.00171831	0.36169	0.25	0.172	1			Btg1	0.000780794	-0.297053	0.168	0.235	1			Eva1b	0.000207006	-0.26661	0.105	0.15	1
Lyn	0.0017268	0.417582	0.212	0.141	1			Nap1l4	0.000805518	0.255536	0.34	0.254	1			Amotl1	0.000213762	0.272467	0.157	0.105	1
Lsm2	0.0018156	-0.399229	0.114	0.177	1			Dram2	0.000881695	0.263032	0.14	0.084	1			Eif2ak2	0.000218633	0.251027	0.107	0.065	1
Crip2	0.00183039	-0.257997	0.402	0.471	1			Mrpl58	0.000893314	0.336198	0.115	0.064	1			Set	0.000256969	-0.317876	0.154	0.202	1
Pop5	0.00183896	-0.28266	0.072	0.124	1			Thrap3	0.000973114	0.273046	0.246	0.171	1			Prrc2c	0.00025868	0.332962	0.345	0.282	1
H2afx	0.00193379	-0.497237	0.109	0.165	1			Rbm17	0.000985415	-0.362263	0.111	0.166	1			Nsa2	0.000266927	-0.364591	0.132	0.179	1
Cdc37	0.00199133	0.276919	0.381	0.292	1			Prelid1	0.000993018	0.35325	0.194	0.129	1			Filip1	0.00027086	0.292605	0.122	0.078	1
Nampt	0.00200409	0.387682	0.459	0.385	1			Rnpep	0.000999401	-0.300419	0.077	0.128	1			Ier3	0.000271961	-0.334406	0.086	0.129	1
Apoe	0.00200448	-0.285569	0.063	0.112	1			Skil	0.00101634	0.290941	0.312	0.235	1			Selenom	0.00033321	-0.370213	0.233	0.283	1
Ppm1g	0.00202121	-0.262299	0.294	0.364	1			Dusp23	0.00102629	-0.378482	0.055	0.101	1			Gbp3	0.000340059	0.340199	0.113	0.071	1
Scaf11	0.00205122	-0.279176	0.195	0.266	1			Ier2	0.00104174	-0.387046	0.132	0.192	1			Snx4	0.000362107	0.333685	0.139	0.092	1
Trir	0.00206642	-0.464555	0.113	0.172	1			Nid2	0.00109512	0.26533	0.136	0.081	1			Txnl1	0.000447682	0.261251	0.166	0.116	1
Zc3h7a	0.0021522	0.439816	0.301	0.218	1			Pebp1	0.00110583	0.282939	0.218	0.15	1			Kank3	0.000487903	-0.340942	0.14	0.183	1
1110038B12Rik	0.00216927	0.317909	0.123	0.067	1			Nme2	0.0011205	-0.270036	0.345	0.405	1			Cycs	0.000502225	-0.268194	0.082	0.12	1
B230219D22Rik	0.002189	-0.303647	0.165	0.227	1			Fgfr1op2	0.00125028	0.332322	0.187	0.124	1			Psmd12	0.000508019	0.30458	0.197	0.145	1
Map7d1	0.00224915	-0.316352	0.139	0.201	1			Ctnnbip1	0.00132386	-0.302566	0.142	0.203	1			Irak1	0.000556554	-0.315186	0.099	0.139	1
Syncrip	0.00225387	0.360166	0.336	0.244	1			Irx3	0.00142408	-0.34516	0.073	0.121	1			Ckap4	0.000612366	-0.268039	0.106	0.146	1
Hmcn1	0.00225649	-0.346628	0.139	0.201	1			Acadsb	0.00143196	0.313708	0.129	0.076	1			Lcp1	0.000627149	0.321791	0.297	0.24	1
Srsf1	0.0022765	-0.332164	0.139	0.201	1			Pcna	0.00149912	0.3291	0.14	0.086	1			Tle5	0.000636054	-0.325107	0.068	0.104	1
mt-Nd3	0.00228278	-0.302295	0.299	0.371	1			Snrpg	0.00155733	0.314855	0.36	0.282	1			Pebp1	0.000644916	0.331065	0.196	0.145	1
Stip1	0.00231338	0.31945	0.211	0.139	1			Rbm28	0.00157333	0.318348	0.131	0.079	1			Mcam	0.000698246	-0.378114	0.188	0.231	1
Slc6a6	0.00232547	-0.265215	0.372	0.44	1			Ddx58	0.00157442	0.308636	0.107	0.061	1			Nrp1	0.000710304	0.358945	0.211	0.159	1
Parg	0.00245118	0.448222	0.119	0.065	1			Kmt5a	0.00158374	-0.514774	0.077	0.124	1			Wdr26	0.000735301	0.367853	0.176	0.127	1
Psmc1	0.00261069	-0.267329	0.405	0.467	1			Limch1	0.0017648	0.25576	0.437	0.351	1			Tfrc	0.000780876	0.358706	0.205	0.156	1
Smndc1	0.00276317	0.344678	0.168	0.103	1			Rps6	0.00188099	-0.270123	0.544	0.585	1			Arhgap18	0.000803949	0.321128	0.106	0.068	1
Kif5b	0.00280402	-0.262887	0.501	0.579	1			Cdh11	0.00190812	0.297501	0.161	0.103	1			Zmynd11	0.000816356	0.40089	0.184	0.135	1
Fubp1	0.00280984	0.364345	0.392	0.318	1			Orai1	0.00195602	-0.263236	0.085	0.134	1			Tbrg1	0.00083022	0.266296	0.162	0.115	1
Mia3	0.00291594	0.398986	0.18	0.112	1			Bgn	0.00199076	0.258921	0.226	0.163	1			Vbp1	0.000839924	0.300195	0.116	0.076	1
Appl1	0.00291728	0.368208	0.115	0.062	1			Cxcr4	0.00213472	0.364164	0.296	0.229	1			Smarca4	0.000844432	-0.264805	0.154	0.198	1
Plxnd1	0.00298605	-0.301959	0.26	0.33	1			Man1a	0.00213569	0.258795	0.137	0.084	1			G3bp2	0.000881103	0.276751	0.248	0.191	1
Macf1	0.00302198	0.384626	0.439	0.359	1			Dek	0.0021462	-0.254519	0.155	0.213	1			Apoe	0.000919482	-0.448361	0.111	0.152	1
Foxn3	0.00314214	-0.303681	0.111	0.172	1			Rsrp1	0.00224985	-0.25726	0.378	0.434	1			Scoc	0.000998036	0.25138	0.136	0.093	1
Arhgap29	0.00317429	0.309638	0.337	0.254	1			Tmod3	0.00225632	0.260995	0.305	0.239	1			Galntl6	0.00104199	-0.314896	0.144	0.186	1
Ywhah	0.00352386	-0.371905	0.282	0.342	1			Rtl8a	0.00231279	-0.287526	0.288	0.35	1			Brwd1	0.00122474	0.500852	0.103	0.067	1
Pold3	0.00353498	0.263259	0.127	0.072	1			Mcam	0.00235065	-0.288415	0.472	0.521	1			Tia1	0.0012325	0.423432	0.147	0.105	1
Ppp1ca	0.00356688	-0.351438	0.13	0.187	1			Arhgap18	0.00235457	0.314685	0.339	0.272	1			Zfp207	0.00124675	0.321695	0.199	0.149	1
Nmi	0.00366416	0.308771	0.156	0.096	1			Hes1	0.00236965	-0.384344	0.391	0.434	1			2021-09-04	0.00134911	0.281528	0.161	0.116	1
Romo1	0.00370926	-0.326409	0.292	0.352	1			Gm37761	0.00238886	-0.308386	0.132	0.187	1			Nfkbia	0.00139264	-0.28967	0.384	0.435	1
Mrfap1	0.00376445	-0.25784	0.287	0.354	1			H2afv	0.00270604	-0.476979	0.103	0.151	1			Enpp2	0.00143875	0.262581	0.103	0.067	1
Nsmce4a	0.00383166	-0.31175	0.077	0.127	1			Cavin2	0.0027745	0.43247	0.237	0.176	1			Drap1	0.00145679	-0.299509	0.101	0.139	1
Zbed3	0.00386618	-0.375906	0.063	0.11	1			Rps27	0.00279098	-0.324243	0.367	0.418	1			Ppp4c	0.00159151	-0.308036	0.09	0.127	1
Lama4	0.00398683	0.294114	0.436	0.371	1			Pon2	0.00294465	0.286739	0.293	0.222	1			Arhgef12	0.00162559	0.268414	0.163	0.117	1
Rsl1d1	0.00413416	0.326672	0.288	0.215	1			Pmepa1	0.00298345	-0.322676	0.426	0.469	1			Itga4	0.00166671	0.305021	0.102	0.066	1
Trim28	0.00419939	-0.394221	0.132	0.189	1			Celf1	0.0029912	0.266599	0.21	0.15	1			Ccdc186	0.001687	0.27713	0.106	0.07	1
Orai1	0.00427994	-0.318847	0.076	0.124	1			Tax1bp1	0.00301223	0.279532	0.413	0.346	1			Uaca	0.00175116	0.300887	0.269	0.216	1
Nsd3	0.0043302	-0.292316	0.092	0.144	1			Stag1	0.00301442	0.255309	0.103	0.059	1			Nsd1	0.0018986	0.316305	0.193	0.144	1
Rheb	0.00433756	-0.330861	0.135	0.194	1			Copb1	0.0030887	0.353261	0.201	0.145	1			Pkn2	0.00196496	-0.251439	0.101	0.137	1
Nmt1	0.00453848	-0.268287	0.185	0.242	1			Mrps24	0.00309049	-0.310958	0.063	0.104	1			Dcaf8	0.00199489	0.348338	0.159	0.116	1
Hacd2	0.00502123	-0.270579	0.079	0.127	1			Exosc2	0.0031921	-0.437671	0.133	0.183	1			Cbl	0.00199618	0.326045	0.101	0.066	1
Fau	0.00507508	0.300451	0.488	0.416	1			Ate1	0.0033584	0.27651	0.148	0.096	1			Rbms1	0.00200823	-0.257617	0.171	0.212	1
Bub1	0.00517045	0.376484	0.174	0.115	1			Pcmt1	0.00351278	0.27136	0.169	0.114	1			Slc38a3	0.00201566	-0.283694	0.085	0.118	1
Crtap	0.00519242	-0.333717	0.076	0.122	1			Rps18	0.00365041	-0.258298	0.498	0.529	1			Ufc1	0.00207922	0.27354	0.145	0.104	1
Pfdn1	0.00520131	-0.453454	0.265	0.323	1			Acnat1	0.00374008	-0.304216	0.076	0.119	1			Dusp1	0.00209671	-0.302915	0.128	0.167	1
H2afj	0.0052633	-0.360697	0.079	0.127	1			Dync1li2	0.00384102	0.254871	0.151	0.099	1			Uri1	0.00225484	-0.273516	0.071	0.102	1
Ccar1	0.00528087	0.258267	0.388	0.301	1			Lsm4	0.0038819	-0.365564	0.117	0.165	1			Tmx3	0.00229815	0.313906	0.139	0.098	1
Brd9	0.00530056	-0.292799	0.161	0.218	1			Tspan5	0.00412665	-0.323795	0.15	0.202	1			Saraf	0.00238403	-0.300076	0.148	0.186	1
mt-Rnr1	0.00540697	0.311271	0.433	0.342	1			Hmg20b	0.00418713	-0.27161	0.244	0.299	1			Nampt	0.00240934	0.297086	0.325	0.277	1
Bambi	0.00569439	-0.273324	0.089	0.139	1			Ubald2	0.00423759	-0.35516	0.073	0.116	1			Zfand6	0.0026921	-0.250684	0.149	0.187	1
Rps15a	0.00571579	0.274989	0.55	0.488	1			H1f0	0.00431108	-0.257335	0.115	0.165	1			Atp6v1a	0.00282628	0.354188	0.152	0.111	1
Wdr1	0.00576855	-0.46409	0.204	0.263	1			Dcaf8	0.00432227	0.266938	0.184	0.128	1			Hip1	0.00301274	0.301419	0.229	0.18	1
Cap1	0.00580287	0.269083	0.212	0.144	1			Serpinb6a	0.00433599	0.277546	0.187	0.131	1			Lsm12	0.00315735	0.254449	0.15	0.111	1
Ranbp2	0.00589152	0.368154	0.153	0.096	1			Dcun1d5	0.00447741	-0.28774	0.125	0.176	1			Zmym5	0.00316803	0.395221	0.128	0.091	1
Rhob	0.00607886	-0.342026	0.301	0.352	1			Il10rb	0.00477872	-0.390491	0.085	0.128	1			Apln	0.00329533	0.293853	0.104	0.07	1
Maf1	0.00625582	-0.338332	0.063	0.105	1			Tril	0.00481609	0.253649	0.151	0.099	1			Top2b	0.00333729	0.311368	0.191	0.146	1
Vamp3	0.0063116	0.331281	0.185	0.124	1			Spag9	0.00491318	0.272023	0.273	0.208	1			Mtus1	0.00374325	0.283755	0.15	0.111	1
Afap1l1	0.006391	0.268004	0.292	0.225	1			Eva1b	0.00492969	-0.316795	0.144	0.195	1			Malat1	0.00377383	-0.298151	0.806	0.84	1
Thsd1	0.00641387	-0.325673	0.126	0.182	1			Fam50a	0.00510349	0.284263	0.106	0.064	1			Gspt1	0.00379212	-0.299403	0.104	0.139	1
Zfp445	0.00656618	0.366271	0.123	0.072	1			Rac1	0.0052029	-0.291846	0.13	0.18	1			Cux1	0.00392885	0.307352	0.15	0.11	1
Mns1	0.00659647	0.301115	0.114	0.065	1			Pitpnb	0.00534862	0.308848	0.137	0.091	1			Tax1bp1	0.00407438	0.261538	0.368	0.316	1
Fgfr1op2	0.00671799	0.280453	0.225	0.158	1			Ushbp1	0.00534897	-0.41324	0.201	0.252	1			Sipa1	0.00503964	-0.372426	0.1	0.131	1
Impad1	0.00677981	0.278073	0.186	0.124	1			Ndufa6	0.00544038	0.254654	0.328	0.264	1			Psmc5	0.00511995	0.259334	0.154	0.115	1
Trim2	0.00682198	0.333918	0.126	0.074	1			Lipa	0.00552629	0.256465	0.279	0.218	1			Mcc	0.00549177	-0.287569	0.183	0.218	1
Spop	0.00694323	0.409413	0.239	0.167	1			Fyttd1	0.00566218	0.260955	0.231	0.173	1			Ubxn2a	0.0059599	-0.323761	0.089	0.12	1
Rps6ka3	0.00703785	0.362506	0.155	0.098	1			Nptn	0.00574918	0.272182	0.211	0.155	1			Pak1ip1	0.00620277	0.373844	0.13	0.095	1
Nans	0.00714708	0.32377	0.144	0.091	1			Glod4	0.00629573	0.350068	0.102	0.062	1			Lamp2	0.00720553	0.256131	0.161	0.122	1
Polr2m	0.00735264	-0.259634	0.11	0.163	1			Ramac	0.00631954	0.268406	0.105	0.064	1			D630023O14Rik	0.00721412	0.304853	0.111	0.08	1
Psmd12	0.00748625	0.367061	0.303	0.232	1			Gja1	0.00633781	0.289135	0.305	0.245	1			Mllt10	0.00728123	0.281516	0.105	0.074	1
Las1l	0.00749244	0.312989	0.119	0.069	1			Rtf1	0.00637416	-0.343137	0.175	0.227	1			Hnrnpc	0.00766744	0.269323	0.35	0.307	1
Usp34	0.00774653	-0.337388	0.191	0.251	1			Dot1l	0.0066576	0.282805	0.151	0.103	1			Msi2	0.00777816	0.325819	0.165	0.126	1
Mrpl33	0.00784526	-0.304643	0.202	0.256	1			8030462N17Rik	0.00692852	-0.32354	0.092	0.134	1			Pnn	0.00800459	0.285683	0.282	0.236	1
Tmem204	0.00795271	-0.260451	0.123	0.177	1			Pfkp	0.00694069	0.345712	0.228	0.166	1			Golm1	0.00801088	0.289747	0.148	0.112	1
Zmynd11	0.00795613	0.42658	0.22	0.158	1			Rbm45	0.00707393	-0.289241	0.25	0.301	1			Yme1l1	0.00868596	0.291666	0.153	0.116	1
Ola1	0.00828524	0.390761	0.206	0.144	1			Serf2	0.0071835	-0.262307	0.236	0.291	1			Kras	0.00880138	-0.268015	0.098	0.128	1
Gm1821	0.00829915	-0.437128	0.105	0.153	1			Rexo1	0.00731077	-0.278115	0.073	0.113	1			Apold1	0.00887874	-0.258564	0.211	0.246	1
Cct6a	0.00831998	0.276794	0.355	0.278	1			Ndfip1	0.00740828	-0.27016	0.198	0.25	1			Ankrd11	0.00969856	-0.261006	0.188	0.222	1
Ddx21	0.00833988	0.336621	0.286	0.215	1			Bok	0.00758289	-0.287322	0.136	0.182	1			Sf3b1	0.00991283	0.267039	0.297	0.254	1
Cnot8	0.00863654	-0.331017	0.067	0.11	1			Capns1	0.00760492	-0.316923	0.233	0.284	1			Igfbp4	0.0100357	-0.28233	0.157	0.19	1
Rbm17	0.00876898	-0.365139	0.142	0.194	1			Junb	0.00780378	-0.460822	0.235	0.282	1			Tcea1	0.0103515	-0.324926	0.124	0.154	1
Prr5l	0.00884673	0.269625	0.13	0.079	1			Mcmbp	0.00826939	-0.286533	0.077	0.116	1			Dusp3	0.0105839	0.261521	0.185	0.145	1
Slco1a4	0.00890024	0.258556	0.143	0.089	1			Gm42535	0.00834793	-0.309511	0.176	0.225	1			Zfp326	0.0106134	-0.327853	0.107	0.137	1
Ppa1	0.0091242	0.273379	0.174	0.115	1			BC005537	0.00841997	0.316741	0.242	0.183	1			Foxo1	0.0113965	-0.258071	0.081	0.108	1
Atg5	0.00919698	0.27957	0.131	0.081	1			Id3	0.00854372	-0.264746	0.294	0.346	1			Calm3	0.0114239	-0.27451	0.111	0.141	1
Prex2	0.00946818	0.336111	0.274	0.203	1			Adamts1	0.00888239	-0.329288	0.23	0.281	1			Pdcd5	0.0115814	-0.331952	0.14	0.17	1
Tomm7	0.00960844	0.281998	0.404	0.328	1			Zfand3	0.00903023	-0.343625	0.074	0.113	1			Peli1	0.0117126	-0.273998	0.108	0.137	1
Ncapg2	0.00970506	0.300978	0.101	0.057	1			Atxn7l3b	0.00964474	-0.361157	0.257	0.309	1			Trip11	0.0119082	0.281535	0.122	0.09	1
Ubc	0.00971541	-0.33763	0.379	0.426	1			Sppl2a	0.00966321	0.291183	0.145	0.099	1			Svbp	0.0119488	-0.275199	0.109	0.138	1
Mlf2	0.00988876	-0.284528	0.123	0.175	1			Nrep	0.00992722	0.328352	0.298	0.237	1			Slc39a1	0.0120284	-0.368763	0.093	0.12	1
Chmp4b	0.0101175	-0.406057	0.126	0.175	1			Samd9l	0.00996271	0.305883	0.159	0.111	1			Cct2	0.0124326	0.325682	0.197	0.16	1
Prkab1	0.0102781	-0.385702	0.066	0.105	1			Klhl6	0.0100517	0.270607	0.131	0.087	1			Eif4g1	0.0129184	0.395568	0.233	0.194	1
2021-03-02	0.0106247	-0.430921	0.105	0.151	1			Brd2	0.0102172	-0.312662	0.32	0.371	1			Rbbp7	0.0131419	0.265629	0.199	0.159	1
Zbtb7a	0.0106797	-0.360443	0.098	0.144	1			Snrnp40	0.0103434	-0.273004	0.123	0.166	1			Mtdh	0.0131877	-0.273564	0.241	0.273	1
A930002H02Rik	0.0107046	-0.276154	0.128	0.179	1			Igfbp4	0.010345	-0.265329	0.211	0.266	1			Exoc1	0.0134582	-0.300848	0.103	0.13	1
Rexo2	0.0109382	-0.396244	0.237	0.292	1			Flywch1	0.0104342	-0.322535	0.084	0.123	1			Ddx5	0.0138428	0.362182	0.426	0.4	1
Dync1i2	0.0109845	-0.257155	0.404	0.457	1			Zyx	0.0104992	-0.401274	0.072	0.109	1			Eif3a	0.0138967	0.278738	0.407	0.368	1
Acox1	0.0112364	-0.291922	0.101	0.148	1			Sox17	0.0106484	-0.278101	0.128	0.173	1			Gtf2f1	0.0142401	0.270873	0.126	0.095	1
Leprot	0.0115816	0.345397	0.308	0.239	1			Rab35	0.0108167	-0.278127	0.079	0.118	1			Cap1	0.0149424	0.265979	0.162	0.127	1
Ppdpf	0.0123633	0.370788	0.186	0.132	1			Supt5	0.0116125	-0.332739	0.116	0.158	1			Gm2628	0.0151345	-0.266769	0.081	0.107	1
Mdp1	0.0124089	0.266547	0.111	0.067	1			Smim10l1	0.01182	-0.361998	0.153	0.198	1			Pa2g4	0.0152451	0.284635	0.176	0.14	1
Creb1	0.0129624	0.349627	0.138	0.089	1			Dhx9	0.0118506	0.26647	0.165	0.118	1			Vasp	0.0152484	-0.27103	0.138	0.168	1
AI506816	1.16389e-17	-0.830951	0.048	0.203	2.42346e-13			Dennd5b	0.0118512	-0.253785	0.185	0.237	1			Sf3b3	0.0162698	-0.266527	0.08	0.105	1
Atraid	0.0132773	-0.332384	0.073	0.115	1			Atp5j	0.0121568	-0.287623	0.414	0.454	1			Sec63	0.0162998	-0.265171	0.102	0.128	1
BC028528	0.0138467	0.383775	0.425	0.364	1			Trpm7	0.0122242	0.307698	0.144	0.101	1			Ostc	0.0166272	0.295845	0.194	0.157	1
Baz2b	0.0138564	0.253163	0.221	0.16	1			Slc38a2	0.013619	-0.274333	0.384	0.418	1			Srsf6	0.0167498	-0.38347	0.084	0.109	1
Hnrnpc	0.0139897	0.269435	0.505	0.443	1			Anp32e	0.0137047	0.347266	0.148	0.104	1			Gimap4	0.0178897	0.276588	0.117	0.088	1
Tmem234	0.0141587	0.307472	0.287	0.222	1			Rbms1	0.013889	-0.318057	0.246	0.292	1			Dock6	0.0185637	-0.25087	0.092	0.117	1
Supt6	0.0142861	0.288654	0.109	0.065	1			Actn4	0.0139774	-0.318901	0.39	0.432	1			Hnrnpul1	0.0197118	-0.277488	0.079	0.104	1
Glrx3	0.0144126	-0.330242	0.198	0.249	1			Nsd1	0.014223	0.264929	0.242	0.187	1			Ptbp3	0.0204029	0.281811	0.222	0.185	1
Ppp1r2	0.0146062	-0.293358	0.267	0.318	1			Dusp1	0.0153894	-0.43748	0.139	0.18	1			Fkbp2	0.0204266	-0.346504	0.102	0.128	1
Ecpas	0.0149677	0.337429	0.114	0.069	1			Mphosph6	0.0157731	0.272103	0.102	0.066	1			Ddx17	0.0205621	0.264536	0.192	0.155	1
Usp16	0.0154183	0.265756	0.178	0.122	1			Csde1	0.0158884	0.257006	0.401	0.345	1			Rps10	0.0227576	0.268069	0.432	0.405	1
Rack1	0.0155837	0.261956	0.591	0.555	1			Sipa1	0.0159306	-0.314133	0.185	0.23	1			Isyna1	0.0238169	-0.282759	0.081	0.104	1
Faf2	0.0158777	0.315249	0.106	0.065	1			Cdkn1b	0.016128	0.265064	0.201	0.153	1			Atxn2l	0.0241746	-0.251718	0.089	0.113	1
Slk	0.015961	0.257045	0.341	0.278	1			Arpp19	0.0165696	-0.312056	0.235	0.279	1			Ndufa1	0.0267495	-0.266853	0.226	0.252	1
Zcchc8	0.0164591	0.375825	0.136	0.091	1			Ubn1	0.0166893	-0.317056	0.115	0.155	1			Smim10l1	0.0296252	-0.279293	0.139	0.165	1
Cav1	0.0166572	0.277684	0.229	0.17	1			Atxn2l	0.0167788	-0.405489	0.103	0.139	1			Pdia3	0.0301643	0.262043	0.324	0.292	1
Hist1h2bc	0.0172375	0.377108	0.155	0.105	1			Tmco1	0.017029	0.339265	0.275	0.218	1			Tmed10	0.0303976	0.290136	0.284	0.247	1
App	0.0172791	0.323672	0.531	0.476	1			Emc7	0.0173174	0.27384	0.157	0.114	1			Rab12	0.0309761	-0.292285	0.112	0.137	1
Ubr5	0.0177014	0.369045	0.127	0.081	1			Rheb	0.0179855	-0.278314	0.132	0.173	1			Rab7	0.0330886	0.270343	0.182	0.149	1
Sumo2	0.0179669	0.304109	0.435	0.376	1			Atg5	0.0183721	0.266165	0.112	0.076	1			Srsf1	0.0368953	-0.354081	0.088	0.11	1
Smad1	0.0181468	-0.393116	0.18	0.23	1			Mmp14	0.0193281	-0.266002	0.204	0.252	1			Dgkh	0.0394338	0.266974	0.121	0.094	1
Igfbp7	5.59584e-51	-0.842558	0.714	0.902	1.16517e-46			Tra2a	0.0202872	0.324373	0.234	0.185	1			Phactr2	0.0417317	0.362268	0.125	0.099	1
Serp1	0.0189368	-0.35414	0.102	0.144	1			Ppig	0.0205997	-0.297873	0.321	0.363	1			Ddx46	0.0426532	0.300303	0.182	0.152	1
Kctd12b	0.0192352	0.339711	0.123	0.079	1			Gabarap	0.0206664	0.264562	0.287	0.237	1			Bhlhe41	0.0439606	-0.269706	0.195	0.222	1
Ube2q1	0.0193037	-0.262088	0.093	0.134	1			Brd4	0.0217186	-0.258712	0.255	0.294	1			Akap13	0.0440353	0.366177	0.213	0.182	1
Afdn	0.0194535	-0.282282	0.286	0.33	1			Ranbp2	0.0220578	0.314133	0.115	0.079	1			Phip	0.0457893	0.362213	0.121	0.096	1
Dnajc8	0.0200578	-0.289847	0.372	0.416	1			Arap3	0.0223688	-0.271837	0.178	0.22	1			Slk	0.0458348	0.288081	0.249	0.217	1
Nutf2-ps1	0.0200584	-0.315464	0.098	0.139	1			Serp1	0.0225638	-0.350898	0.109	0.145	1			Golgb1	0.0550518	0.273576	0.192	0.163	1
Ccdc127	0.0206558	0.31028	0.125	0.081	1			Susd6	0.0243478	-0.292434	0.119	0.156	1			Krit1	0.0552736	0.259813	0.112	0.088	1
Prpf39	0.0208375	0.278737	0.106	0.065	1			Raly	0.0248723	-0.268207	0.079	0.113	1			Kitl	0.0633381	0.26945	0.224	0.195	1
Bag1	0.0209123	-0.302085	0.169	0.213	1			Phb2	0.0261008	-0.294275	0.091	0.126	1			Taf1d	0.0635961	-0.286475	0.151	0.173	1
Ddx3x	0.0218284	0.337319	0.35	0.287	1			Cdv3	0.0269994	-0.268196	0.143	0.183	1			Atp6v1e1	0.0691823	0.265135	0.159	0.134	1
Cntrl	0.0219242	0.36067	0.113	0.072	1			Egr1	0.0280806	-0.390122	0.168	0.208	1			Dpm3	0.0908804	-0.284855	0.128	0.147	1
Zfp366	0.0223457	0.318538	0.139	0.093	1			Aplnr	0.0281075	-0.262837	0.286	0.333	1			Utrn	0.0917701	0.316977	0.207	0.182	1
Slc25a39	0.022776	-0.315302	0.072	0.11	1			Itga5	0.028478	-0.253023	0.097	0.131	1			Psmc6	0.0918535	0.265731	0.145	0.121	1
Usp3	0.0233069	0.308928	0.128	0.084	1			Etnk1	0.028665	0.273393	0.155	0.114	1			Hnrnpdl	0.098645	0.311056	0.187	0.162	1
Dusp1	0.0234407	-0.269653	0.118	0.16	1			Twf1	0.029417	0.283406	0.17	0.128	1			Itga1	0.105594	0.268264	0.24	0.214	1
Rhoj	0.0234538	0.321952	0.346	0.28	1			Gm8624	0.0294542	0.257831	0.222	0.178	1			Abcb1a	0.10979	0.269346	0.349	0.33	1
Tpm1	0.0235996	0.268906	0.461	0.409	1			Acp1	0.029469	-0.255648	0.085	0.119	1			Zdhhc20	0.136365	0.263133	0.186	0.163	1
Gspt1	0.0236724	-0.257827	0.173	0.22	1			Trp53	0.0295193	0.26108	0.187	0.143	1			Tnks2	0.146007	0.289371	0.115	0.097	1
Kdelr2	0.0244798	-0.266205	0.223	0.268	1			Ddx17	0.0296351	0.276904	0.243	0.197	1			Faim	0.175507	0.27208	0.139	0.121	1
Chd6	0.0251047	0.28614	0.132	0.089	1			Huwe1	0.0304044	0.284674	0.142	0.103	1			Manf	0.192135	-0.264172	0.128	0.142	1
Emc6	0.0252384	-0.307546	0.069	0.105	1			Kank3	0.0327516	-0.256324	0.146	0.185	1			Ptn	0.195433	-0.2783	0.107	0.12	1
Sptbn1	0.0254589	0.264751	0.571	0.538	1			Rere	0.0328543	-0.307728	0.107	0.143	1			Kmt2a	0.202661	0.301055	0.129	0.113	1
Mrpl57	0.0256053	-0.366776	0.159	0.203	1			Fam221b	0.0328831	-0.305436	0.231	0.269	1			Mycbp2	0.235488	0.256514	0.143	0.126	1
Tcf12	0.0258639	0.272913	0.174	0.124	1			S100a6	0.0379111	-0.297003	0.085	0.116	1			Smc4	0.254833	-0.261184	0.194	0.205	1
Acadl	0.0265446	-0.274662	0.249	0.299	1			Ranbp1	0.0382491	-0.336702	0.196	0.232	1			Baz1b	0.263582	0.261011	0.15	0.134	1
Tspan3	0.0265675	-0.287637	0.121	0.163	1			Bach1	0.0393349	0.277277	0.14	0.104	1			Mrpl42	0.29493	0.254925	0.109	0.096	1
Gars	0.0273814	-0.27046	0.089	0.129	1			Apc	0.0393445	0.344864	0.166	0.128	1			Zfp91	0.348174	-0.274035	0.114	0.123	1
Apopt1	0.0275471	0.251097	0.128	0.084	1			Rpl36a	0.040908	-0.316118	0.213	0.247	1			Aldoa	0.35277	0.317093	0.137	0.125	1
Swap70	0.0276711	0.312086	0.292	0.234	1			Thsd1	0.0415572	0.252603	0.15	0.113	1			Spag9	0.37701	0.262302	0.161	0.148	1
BC005537	0.0288359	0.355276	0.235	0.179	1			Ufc1	0.0436605	0.325619	0.179	0.141	1			Selenoh	0.386656	-0.255839	0.163	0.172	1
Hnrnpl	0.0292954	-0.296721	0.274	0.325	1			Txnl1	0.0462717	0.305818	0.207	0.166	1			Pde4b	0.394199	0.268352	0.162	0.15	1
Txn2	0.0294899	0.316552	0.152	0.105	1			Ier3	0.0476686	-0.311609	0.077	0.106	1			Hsp90aa1	0.566764	0.250089	0.23	0.219	1
Clint1	0.0297482	-0.307571	0.083	0.12	1			Xbp1	0.0490713	-0.306743	0.116	0.148	1			Cul5	0.577998	0.257381	0.103	0.097	1
Med21	0.0298007	0.289401	0.174	0.127	1			Phf20l1	0.0525657	-0.338417	0.215	0.247	1			Dmac1	0.639235	-0.269926	0.099	0.102	1
Cep55	0.0301923	0.262086	0.201	0.151	1			Ttyh3	0.0540114	-0.304676	0.087	0.116	1			Psma5	1	-0.253534	0.176	0.171	1
Gar1	0.0307669	-0.250905	0.115	0.156	1			Eif4b	0.0558264	0.276733	0.161	0.126	1
Peli1	0.0317489	-0.313107	0.13	0.17	1			Hnrnpul1	0.056869	-0.251831	0.105	0.136	1
C1qbp	0.0320069	-0.291659	0.085	0.122	1			Ski	0.0613131	-0.27027	0.123	0.155	1
Pqbp1	0.0325211	0.292402	0.119	0.079	1			Pglyrp1	0.0629505	-0.327677	0.137	0.166	1
Spock2	0.0327176	0.254128	0.444	0.385	1			Rnaset2b	0.063717	-0.302604	0.111	0.141	1
Ets2	0.0329358	-0.258702	0.076	0.11	1			Ipo7	0.064013	0.270332	0.113	0.084	1
Ppm1a	0.0330023	0.28897	0.13	0.089	1			Cnot1	0.0642668	0.265403	0.102	0.074	1
Cnot4	0.0334061	0.332303	0.138	0.096	1			Fndc3b	0.0644144	-0.281	0.123	0.153	1
Bzw2	0.0338195	0.317655	0.208	0.158	1			Ndufb2	0.0646444	0.254417	0.227	0.19	1
Smtn	0.0347118	0.347587	0.232	0.179	1			Calm3	0.0653658	-0.286456	0.136	0.168	1
Jmy	0.0351766	0.288472	0.11	0.072	1			Esm1	0.0742234	0.48251	0.198	0.17	1
Arf6	0.0358566	-0.258829	0.135	0.175	1			Synj2bp	0.0746145	0.288723	0.159	0.128	1
Ppp3ca	0.0363941	-0.365804	0.159	0.201	1			Abcc5	0.0750487	-0.324436	0.122	0.148	1
Ktn1	0.0365068	0.266816	0.359	0.297	1			Wapl	0.075622	0.277065	0.13	0.099	1
Zmynd8	0.036982	-0.251736	0.155	0.194	1			Nr4a1	0.0757784	-0.294829	0.196	0.227	1
Prrc2c	0.0381623	0.285753	0.451	0.385	1			Hk1	0.0777398	0.256029	0.107	0.081	1
Phb2	0.0381758	-0.326944	0.132	0.175	1			Wbp11	0.081316	-0.270167	0.111	0.139	1
Nin	0.0383498	0.297278	0.144	0.103	1			Cnpy2	0.0839394	0.343168	0.159	0.129	1
Ece1	0.0393144	0.260606	0.498	0.45	1			Zfp329	0.0860253	-0.316272	0.081	0.106	1
Atf2	0.0401254	0.334065	0.119	0.081	1			Hnrnpab	0.0892074	-0.307215	0.177	0.205	1
Ptn	0.040725	-0.443308	0.083	0.117	1			Map2k2	0.0902449	-0.28233	0.113	0.139	1
Pbk	0.0417068	0.341142	0.181	0.136	1			Synm	0.0925519	-0.269806	0.238	0.271	1
Smap2	0.0417665	-0.408744	0.087	0.12	1			Tmem204	0.0980498	-0.307696	0.174	0.2	1
Wdr45b	0.0418122	-0.272773	0.098	0.134	1			Glud1	0.10646	-0.262717	0.157	0.185	1
Mak16	0.0419525	0.277924	0.14	0.098	1			2021-03-02	0.109213	-0.308069	0.125	0.15	1
Txndc9	0.0430848	0.383338	0.139	0.098	1			Ctsh	0.109347	-0.250005	0.191	0.22	1
Egfl8	0.0435496	0.305829	0.117	0.079	1			Rab6a	0.114648	-0.260412	0.215	0.247	1
AC160336.1	0.0435814	0.329717	0.385	0.337	1			Ppp1ccb	0.124839	-0.253671	0.08	0.101	1
Apold1	0.0440422	-0.295057	0.277	0.321	1			Uba52	0.127915	-0.27787	0.266	0.291	1
Tk1	0.0458504	-0.277004	0.122	0.16	1			Wdr1	0.132686	-0.292173	0.211	0.234	1
Rab2a	0.047312	-0.272373	0.275	0.316	1			Gm37788	0.137197	-0.297137	0.13	0.155	1
Cflar	0.0493134	0.306675	0.132	0.093	1			Trip11	0.137366	0.253633	0.151	0.124	1
Ptpn2	0.0507656	0.256845	0.102	0.067	1			Hnrnpa0	0.150288	-0.308915	0.215	0.24	1
Ubtf	0.0508455	0.327564	0.208	0.16	1			Pcdh17	0.151309	-0.257249	0.327	0.348	1
Slc40a1	0.0509021	0.293355	0.269	0.215	1			Gm26631	0.164084	-0.267311	0.098	0.119	1
Abcf1	0.0518989	0.26095	0.332	0.282	1			Prkd2	0.178204	-0.274584	0.135	0.156	1
Zc3h15	0.0535116	-0.31792	0.206	0.244	1			Slc38a10	0.178348	0.272513	0.118	0.096	1
Hp1bp3	0.0536586	0.321225	0.346	0.289	1			Kctd17	0.184236	-0.259966	0.111	0.131	1
Serinc1	0.0537378	0.256884	0.24	0.191	1			Gtpbp4	0.191926	-0.254484	0.156	0.178	1
Zkscan3	0.05388	0.384358	0.136	0.098	1			Mllt10	0.198502	-0.261217	0.116	0.136	1
Gps2	0.0539312	-0.456913	0.097	0.132	1			Jup	0.229062	-0.336348	0.123	0.141	1
N6amt1	0.0542669	0.365874	0.113	0.079	1			Ehd4	0.237954	-0.254904	0.155	0.173	1
Tacc1	0.0572227	0.273342	0.366	0.318	1			Znrf1	0.251026	-0.259661	0.161	0.178	1
Angel2	0.0581443	0.257961	0.109	0.074	1			Pdcl3	0.27252	-0.262949	0.132	0.151	1
D8Ertd738e	0.0586725	-0.445862	0.203	0.239	1			Smg1	0.28592	-0.251837	0.091	0.106	1
Golga4	0.05893	0.263331	0.169	0.127	1			Ist1	0.289189	-0.299538	0.122	0.136	1
Ncapg	0.0590524	0.25596	0.123	0.086	1			Riok3	0.338914	0.258733	0.105	0.091	1
Tsen15	0.0598544	-0.298719	0.077	0.108	1			Insr	0.355877	-0.278726	0.135	0.148	1
Eif3a	0.060068	0.258789	0.556	0.519	1			Eif1a	0.361595	-0.412461	0.109	0.121	1
Dut	0.0600874	-0.342434	0.115	0.148	1			Ttc28	0.455872	-0.315191	0.122	0.131	1
Cyc1	0.0604012	-0.271964	0.117	0.153	1			Gm11808	0.561266	-0.258085	0.126	0.133	1
Degs1	0.0640516	0.267406	0.198	0.156	1			Sec11a	0.620144	-0.344107	0.143	0.146	1
mt-Nd5	0.0662226	0.302918	0.511	0.474	1			D8Ertd738e	0.638423	-0.284877	0.165	0.168	1
Plcb4	0.0667493	0.2514	0.134	0.096	1			C130074G19Rik	0.688374	-0.313728	0.137	0.139	1
Mki67	0.0677467	0.298925	0.447	0.404	1			Ccn1	0.690567	-0.338948	0.24	0.237	1
Prr11	0.0683762	0.409796	0.119	0.086	1			Gtf3c6	0.874341	-0.271425	0.122	0.123	1
Fam98a	0.0708783	0.293319	0.11	0.077	1
Vdac1	0.0711814	0.353046	0.263	0.222	1
Mast4	0.0716398	0.26656	0.131	0.096	1
Spcs3	0.0718597	0.270029	0.128	0.093	1
Pfkp	0.0735113	0.273405	0.163	0.122	1
Stk38	0.0750095	0.263253	0.169	0.129	1
Aspm	0.075356	0.287875	0.122	0.089	1
Snrnp27	0.0758828	-0.362087	0.177	0.211	1
Ccny	0.0760668	-0.280767	0.109	0.141	1
Strn3	0.0765132	-0.269129	0.127	0.16	1
Smarcc1	0.0778114	-0.322428	0.153	0.189	1
Ndfip1	0.0842077	-0.276948	0.147	0.179	1
Ier3	0.0855793	-0.309658	0.08	0.108	1
Ddost	0.0857982	-0.275145	0.169	0.199	1
CT010467.1	0.0862613	0.254298	0.309	0.27	1
Arl6ip4	0.0893494	0.278502	0.172	0.134	1
Mark3	0.0913247	-0.284623	0.147	0.179	1
Srpr	0.0916521	0.330609	0.282	0.23	1
Pum1	0.0948222	-0.264235	0.128	0.16	1
Gng12	0.0986306	-0.285796	0.147	0.179	1
Prrc2a	0.100641	-0.301461	0.079	0.105	1
Mrps28	0.10175	-0.297617	0.092	0.12	1
4931406P16Rik	0.102033	0.285213	0.136	0.103	1
Taok3	0.10287	0.366825	0.132	0.1	1
Ntan1	0.104363	-0.284075	0.182	0.136	1
Trpm7	0.104805	0.270435	0.13	0.098	1
Ablim1	0.107449	0.25035	0.48	0.438	1
Gng2	0.107568	0.264998	0.139	0.105	1
Kmt2a	0.107674	0.309675	0.166	0.129	1
Ppp3cb	0.107998	-0.255783	0.077	0.103	1
Sec63	0.108012	-0.296463	0.149	0.179	1
Tnfaip2	0.110567	-0.38075	0.09	0.117	1
Cnih4	0.115365	-0.43314	0.157	0.189	1
Cggbp1	0.115874	-0.293154	0.169	0.201	1
Gadd45gip1	0.125248	-0.316872	0.102	0.129	1
Cuedc2	0.133818	-0.288304	0.107	0.134	1
Kmt5a	0.139156	-0.357832	0.157	0.187	1
Hif1a	0.139573	0.360555	0.128	0.1	1
Vps29	0.141047	0.25042	0.19	0.156	1
Hnrnpul2	0.142309	-0.291809	0.161	0.187	1
Zfas1	0.145368	0.260971	0.237	0.199	1
Tubb6	0.147943	-0.28252	0.294	0.321	1
Jam2	0.149161	0.28694	0.127	0.1	1
Cfdp1	0.150139	0.250585	0.345	0.309	1
Ptpra	0.156837	-0.260387	0.153	0.179	1
Sp1	0.157834	0.311501	0.109	0.084	1
Hdac2	0.160043	-0.261936	0.17	0.196	1
Ap3s1	0.161116	-0.327695	0.149	0.177	1
Rabep1	0.161754	0.332621	0.123	0.096	1
Sec22b	0.172418	0.265246	0.139	0.112	1
Eif3m	0.174437	0.272745	0.197	0.165	1
Dnajc1	0.175301	-0.297904	0.166	0.194	1
Mindy2	0.176144	-0.278202	0.102	0.124	1
Ssbp1	0.178677	0.250146	0.16	0.129	1
Ccdc12	0.17877	-0.347054	0.153	0.175	1
Scarf1	0.180965	0.276736	0.113	0.089	1
Mrpl18	0.181	-0.303217	0.219	0.244	1
Xbp1	0.181827	-0.261591	0.087	0.108	1
Map7	0.191562	0.347605	0.128	0.103	1
Brd4	0.199701	-0.28211	0.278	0.309	1
Tspan9	0.206012	-0.265677	0.165	0.189	1
Gm42047	0.210523	0.311466	0.204	0.175	1
Syne2	0.212455	0.257265	0.114	0.091	1
Mtif2	0.216227	0.284529	0.109	0.086	1
Pura	0.216725	-0.293252	0.09	0.11	1
Clta	0.219472	-0.304912	0.266	0.289	1
Cab39	0.228709	0.25216	0.121	0.096	1
Ube2c	0.233885	-0.313782	0.266	0.287	1
Rab5c	0.234612	-0.268373	0.131	0.151	1
Gm37144	0.236945	0.256621	0.453	0.428	1
Tmem208	0.240332	-0.281843	0.118	0.136	1
Atp6v1g1	0.244788	-0.30999	0.221	0.242	1
Cycs	0.245487	-0.34125	0.173	0.187	1
Klf2	1.07354e-19	-0.901696	0.218	0.435	2.23532e-15
Mif	0.253896	-0.259125	0.237	0.254	1
Ppp4r3b	0.274713	0.269271	0.166	0.141	1
G3bp1	0.280455	-0.293693	0.3	0.311	1
Gnb4	0.281176	0.301738	0.174	0.148	1
Atp6ap1	0.287802	-0.274251	0.115	0.134	1
Sass6	0.292863	-0.277137	0.136	0.156	1
Tnpo1	0.29498	-0.291079	0.1	0.115	1
Pgk1	0.298498	-0.265658	0.166	0.182	1
Psmd4	0.301461	-0.345812	0.25	0.27	1
Psmc2	0.30811	0.25576	0.189	0.163	1
Heg1	0.31018	-0.332634	0.227	0.242	1
Akap13	0.319083	0.281513	0.224	0.199	1
Pum2	0.325953	-0.257548	0.143	0.158	1
Pola1	0.364254	-0.266687	0.105	0.12	1
Txnrd1	0.366674	-0.296103	0.159	0.175	1
Sh3bp5	0.378625	-0.288203	0.187	0.201	1
Ddx1	0.406659	0.250178	0.195	0.175	1
Tubb4b	0.434443	-0.296752	0.131	0.144	1
Sox11	0.441737	-0.266709	0.115	0.127	1
Ddx3y	0.453745	0.258435	0.127	0.112	1
Sox7	0.476666	-0.262683	0.159	0.165	1
Ufsp2	0.502526	-0.347899	0.11	0.12	1
Vezf1	0.520317	-0.255076	0.139	0.122	1
She	0.522096	-0.295017	0.132	0.139	1
Mat2b	0.547726	-0.296572	0.122	0.132	1
Bccip	0.578205	-0.298359	0.121	0.127	1
Dusp6	0.584507	-0.29514	0.262	0.261	1
Ttc1	0.62007	-0.28141	0.13	0.136	1
Mycbp2	0.665274	0.411296	0.165	0.156	1
Utp11	0.669428	-0.259964	0.195	0.196	1
Fbxo5	0.721906	-0.482065	0.145	0.132	1
Racgap1	0.727697	-0.251766	0.122	0.124	1
Dnajc5	0.746538	0.2651	0.173	0.165	1
Wdr83os	0.772858	-0.268494	0.136	0.139	1
Psme4	0.801576	0.284385	0.105	0.1	1
Strbp	0.818977	0.266736	0.136	0.132	1
Smim11	0.8574	-0.31608	0.173	0.163	1
Chmp2b	0.885118	-0.252837	0.127	0.127	1
Prpf6	0.933419	-0.338858	0.131	0.129	1
Nr2f2	0.964005	-0.331519	0.164	0.16	1
Ube2n	0.970301	-0.253858	0.194	0.189	1
Nmt2	0.988456	-0.263347	0.139	0.134	1
