# Supplementary material for: eNOS controls angiogenic sprouting and retinal neovascularization through the regulation of endothelial cell polarity
Source: Cell Mol Life Sci. 2021 Dec 31;79(1):37. doi: 10.1007/s00018-021-04042-y (PMC8739159; doi:10.1007/s00018-021-04042-y)
Supplement: Supplementary file 2 — Supplementary file2 (XLSX 10 KB) [file 18_2021_4042_MOESM2_ESM.xlsx]

## Sheet: Selected Polarity Genes
Par6/Par3/aPkc complex
PARD6A
PARD6B
PARD6G
PARD3
PARD3B
PRKCi
PRKCz
Crb/Pals/Patj complex
CRB1
CRB2
CRB3
MPP1
MPP2
MPP3
MPP4
MPP5
MPP6
MPP7
INADL
MPDZ
Scrib/Dlg/Lgl complex
SCRIB
DLG1
DLG2
DLG3
DLG4
DLG5
LLGL1
LLGL2
Polarity genes interactors
TbR1
SMURF
ECT2
KIF3A
MASCOT
JEAP
CAMKII
TAPP1/2
TARPS
SYNGAP
SHAKER K+ CHANNEL
DOPAMINE RECEPTOR
VANGL2
DOPAMINE RECEPTOR
ZO1
ZO2
ZO3
JAM1
CDC42
TIAM1
RAC
LIMK2
LIN7
APC
CTNNB1
CDH5
PTEN
PI3K
14.3.3
CLDN1
CLDN5
CLDN8
OCLN
AMOT
NG2
C-KIT
STX4
B-PIX
TRIP6
KIF3A
TSC2
PLANAR CELL POLARITY
VANGL2
DVL1
DVL2
WNT4
WNT5A
WNT11
WNT11 B
ROR2
FZD3
MINK1
PLK1-1
CELSR1
CELSR2
CELSR3
DSH
EB1
FMI
